# Supplementary material for: Vincetoxicum samothracicum (Apocynaceae), a new species from Mt. Saos, Samothraki Island, Greece
Source: PhytoKeys. 2026 Jan 28;270:41–56. doi: 10.3897/phytokeys.270.174922 (PMC12873569; doi:10.3897/phytokeys.270.174922)
Supplement: XML Treatment for Vincetoxicum samothracicum [file phytokeys.270.174922-treatment1.xml]

<!DOCTYPE tp:taxon-treatment
  PUBLIC "-//TaxonX//DTD Taxonomic Treatment Publishing DTD v0 20100105//EN" "tax-treatment-NSO.dtd">
<tp:taxon-treatment xmlns:tp="http://www.plazi.org/taxpub"><tp:treatment-meta><kwd-group><label>Taxon classification</label><kwd>
                <named-content content-type="kingdom">Plantae</named-content>
              </kwd><kwd>
                <named-content content-type="order">Gentianales</named-content>
              </kwd><kwd>
                <named-content content-type="family">Apocynaceae</named-content>
              </kwd></kwd-group><mixed-citation publication-type="journal"><person-group><name><surname>Goula</surname><given-names>Katerina</given-names></name><name><surname>Doumas</surname><given-names>Panagiotis</given-names></name><name><surname>Constantinidis</surname><given-names>Theophanis</given-names></name></person-group><article-title><italic><tp:taxon-name><tp:taxon-name-part taxon-name-part-type="genus" reg="Vincetoxicum">Vincetoxicum</tp:taxon-name-part> <tp:taxon-name-part taxon-name-part-type="species" reg="samothracicum">samothracicum</tp:taxon-name-part></tp:taxon-name></italic> (<tp:taxon-name><tp:taxon-name-part taxon-name-part-type="family" reg="Apocynaceae">Apocynaceae</tp:taxon-name-part></tp:taxon-name>), a new species from Mt. Saos, Samothraki Island, Greece</article-title><source>PhytoKeys</source><day>28</day><month>01</month><year>2026</year><volume>270</volume><fpage>41</fpage><lpage>56</lpage><pub-id pub-id-type="doi">10.3897/phytokeys.270.174922</pub-id></mixed-citation></tp:treatment-meta><tp:nomenclature><tp:taxon-name><object-id xmlns:xlink="http://www.w3.org/1999/xlink" content-type="arpha" xlink:type="simple">DDE3F748-213E-5EB4-8596-78C0F5B3D58C</object-id><tp:taxon-name-part taxon-name-part-type="genus" reg="Vincetoxicum">Vincetoxicum</tp:taxon-name-part> <tp:taxon-name-part taxon-name-part-type="species" reg="samothracicum">samothracicum</tp:taxon-name-part>
                    		<object-id xmlns:xlink="http://www.w3.org/1999/xlink" content-type="ipni" xlink:type="simple">urn:lsid:ipni.org:names:77375732-1</object-id>
                    	</tp:taxon-name><tp:taxon-authority>Goula, Doumas &amp; Constantinidis</tp:taxon-authority><tp:taxon-status xmlns:xlink="http://www.w3.org/1999/xlink" xlink:type="simple">sp. nov.</tp:taxon-status></tp:nomenclature><tp:treatment-sec sec-type="Diagnosis"><title>Diagnosis.</title><p>Related to but distinct from <italic><tp:taxon-name><tp:taxon-name-part taxon-name-part-type="genus" reg="Vincetoxicum">Vincetoxicum</tp:taxon-name-part> <tp:taxon-name-part taxon-name-part-type="species" reg="canescens">canescens</tp:taxon-name-part></tp:taxon-name></italic> by its unique reddish-purple color of the corolla and follicles (vs. dull yellow and green, respectively), the narrowly lanceolate, often obtuse upper leaves (vs. ovate, acute), and the lanceolate follicles (vs. ovoid). Also related but differing from <italic><tp:taxon-name><tp:taxon-name-part taxon-name-part-type="genus" reg="Vincetoxicum">V.</tp:taxon-name-part> <tp:taxon-name-part taxon-name-part-type="species" reg="creticum">creticum</tp:taxon-name-part></tp:taxon-name></italic> and <italic><tp:taxon-name><tp:taxon-name-part taxon-name-part-type="genus" reg="Vincetoxicum">V.</tp:taxon-name-part> <tp:taxon-name-part taxon-name-part-type="species" reg="tmoleum">tmoleum</tp:taxon-name-part></tp:taxon-name></italic> in a number of morphological characters (Table <xref ref-type="table" rid="T1">1</xref>).</p></tp:treatment-sec><tp:treatment-sec sec-type="Type"><title>Type.</title><p>Greece • Samothraki Island: Nomos Evrou, Eparchia Samothrakis. Mt. Saos, along the main path from the Therma settlement to the mountain’s summit, ca. 880 m linear distance NW of the summit, rocky slopes, diabase basalt, 1383 m a.s.l., <named-content xmlns:xlink="http://www.w3.org/1999/xlink" content-type="dwc:verbatimCoordinates" xlink:type="simple">40°28'N, 25°35'E</named-content>, 28 July 2021, <italic>Goula &amp; Doumas 3225</italic> (holotype, ATHU; isotype, ATH). Figs <xref ref-type="fig" rid="F1">1</xref>, <xref ref-type="fig" rid="F2">2</xref>, <xref ref-type="fig" rid="F5">5</xref>.</p></tp:treatment-sec><tp:treatment-sec sec-type="Description"><title>Description.</title><p>Perennial multibranched procumbent herb ca. 30–70 cm broad, stems 15–35(–40) cm long, stem and branches hollow, grayish-green to purple, puberulent with crisped, deflexed hairs. <bold><italic>Leaves</italic></bold> grayish-green; lower leaves (25–)35–60 × 18–26 mm, ovate to broadly ovate, broadly cuneate to rounded or subcordate, often oblique at base, subacute, sessile to subsessile, glabrescent, crisped-puberulent only at margins and veins on both sides; upper leaves gradually smaller, lanceolate to narrowly lanceolate, cuneate to rounded or subcordate at base, subacute or obtuse, subsessile or with a petiole up to 1 mm long, crisped-puberulent at margins and veins to glabrescent on both sides. <bold><italic>Inflorescences</italic></bold> extra-axillary, sessile, (1–)3–5(–6) flowered; pedicels 1–1.5 mm long and 0.2 mm wide. <bold><italic>Sepals</italic></bold> lanceolate, acute, ca. 1.5 mm long, glabrescent, green with narrow white, ciliate margins. <bold><italic>Corolla</italic></bold> reddish-purple, lobes contorted in bud and apparently remaining erect, forming an urceolate flower, ca. 4 × 2 mm, broadly lanceolate, acuminate, abaxially almost glabrous, adaxially with dense, white lanate hairs up to 0.5 mm long. <bold><italic>Corona</italic></bold> of five erect segments free almost to their base; each segment ca. 1 mm long, broadly deltoid apically becoming narrower towards the base, margins and apex slightly recurved. <bold><italic>Pollinarium</italic></bold> with pollinia ovoid, ca. 195–210 μm long; corpusculum ovoid to oblong, ca. 210–240 μm long. <bold><italic>Follicles</italic></bold> 4–5 × ca. 1 cm, lanceolate, minutely puberulent to glabrescent, reddish-purple. <bold><italic>Seeds</italic></bold> 5–6 × ca. 4 mm, brown to reddish-brown, slightly winged along margins; coma white, 12–14 mm long.</p></tp:treatment-sec><tp:treatment-sec sec-type="Distribution"><title>Distribution.</title><p>At present, <italic><tp:taxon-name><tp:taxon-name-part taxon-name-part-type="genus" reg="Vincetoxicum">Vincetoxicum</tp:taxon-name-part> <tp:taxon-name-part taxon-name-part-type="species" reg="samothracicum">samothracicum</tp:taxon-name-part></tp:taxon-name></italic> is known only from Mt. Saos, Samothraki, where it is restricted to two distinct areas (Fig. <xref ref-type="fig" rid="F6">6</xref>). The larger of these is located on the northern slopes of the mountain, close to the main summit, at 1383–1555 m a.s.l. Individuals have also been recorded on the southeastern slopes of the mountain, ca. 6 km SSE of the former area, at approximately 780–1045 m a.s.l. <xref ref-type="bibr" rid="B4">Biel and Tan (2014)</xref> reported <italic><tp:taxon-name><tp:taxon-name-part taxon-name-part-type="genus" reg="Vincetoxicum">V.</tp:taxon-name-part> <tp:taxon-name-part taxon-name-part-type="species" reg="fuscatum">fuscatum</tp:taxon-name-part></tp:taxon-name></italic> from the estuary of the Vatos stream, near sea level, but the identity of those plants remains unknown.</p><fig id="F6" position="float" orientation="portrait"><object-id xmlns:xlink="http://www.w3.org/1999/xlink" content-type="doi" xlink:type="simple">10.3897/phytokeys.270.174922.figure6</object-id><object-id xmlns:xlink="http://www.w3.org/1999/xlink" content-type="arpha" xlink:type="simple">E85792C1-6270-525A-9788-82A9ADE203C3</object-id><label>Figure 6.</label><caption><p>Distribution map of <italic><tp:taxon-name><tp:taxon-name-part taxon-name-part-type="genus" reg="Vincetoxicum">Vincetoxicum</tp:taxon-name-part> <tp:taxon-name-part taxon-name-part-type="species" reg="samothracicum">samothracicum</tp:taxon-name-part></tp:taxon-name></italic> on Samothraki, in the northeastern part of the Aegean Sea, Greece.</p></caption><graphic xmlns:xlink="http://www.w3.org/1999/xlink" xlink:href="phytokeys-270-041_article-174922__-g006.jpg" id="oo_1522289.jpg" position="float" orientation="portrait" xlink:type="simple"><uri content-type="original_file" xlink:type="simple">https://binary.pensoft.net/fig/1522289</uri></graphic></fig></tp:treatment-sec><tp:treatment-sec sec-type="Ecology and habitat"><title>Ecology and habitat.</title><p>The species grows in rock fissures, open stony places, or among small shrubs of <italic><tp:taxon-name><tp:taxon-name-part taxon-name-part-type="genus" reg="Juniperus">Juniperus</tp:taxon-name-part> <tp:taxon-name-part taxon-name-part-type="species" reg="oxycedrus">oxycedrus</tp:taxon-name-part></tp:taxon-name></italic> L. (Fig. <xref ref-type="fig" rid="F1">1</xref>), on basaltic and granitic substrates (<xref ref-type="bibr" rid="B17">Institute for Geology and Subsurface Research 1972</xref>; <xref ref-type="bibr" rid="B43">Tsikouras and Hatzipanagiotou 1995</xref>). Around the summit of Mt. Saos, it occurs together with other endemic or noteworthy taxa, such as <italic><tp:taxon-name><tp:taxon-name-part taxon-name-part-type="genus" reg="Drymocallis">Drymocallis</tp:taxon-name-part> <tp:taxon-name-part taxon-name-part-type="species" reg="halacsyana">halacsyana</tp:taxon-name-part></tp:taxon-name></italic> (Degen) Kurtto &amp; Strid, <italic><tp:taxon-name><tp:taxon-name-part taxon-name-part-type="genus" reg="Galium">Galium</tp:taxon-name-part> <tp:taxon-name-part taxon-name-part-type="species" reg="samothracicum">samothracicum</tp:taxon-name-part></tp:taxon-name></italic> Rech.f., <italic><tp:taxon-name><tp:taxon-name-part taxon-name-part-type="genus" reg="Herniaria">Herniaria</tp:taxon-name-part> <tp:taxon-name-part taxon-name-part-type="species" reg="degenii">degenii</tp:taxon-name-part></tp:taxon-name></italic> (F. Herm.) Chaudhri, <italic><tp:taxon-name><tp:taxon-name-part taxon-name-part-type="genus" reg="Polygonum">Polygonum</tp:taxon-name-part> <tp:taxon-name-part taxon-name-part-type="species" reg="icaricum">icaricum</tp:taxon-name-part></tp:taxon-name></italic> Rech.f., <italic><tp:taxon-name><tp:taxon-name-part taxon-name-part-type="genus" reg="Stachys">Stachys</tp:taxon-name-part> <tp:taxon-name-part taxon-name-part-type="species" reg="leucoglossa">leucoglossa</tp:taxon-name-part></tp:taxon-name></italic> subsp. <tp:taxon-name><tp:taxon-name-part taxon-name-part-type="genus" reg="Stachys"/><tp:taxon-name-part taxon-name-part-type="species" reg="leucoglossa"/><tp:taxon-name-part taxon-name-part-type="subspecies">samothracica</tp:taxon-name-part></tp:taxon-name> (Degen) Biel &amp; Kit Tan, and <italic><tp:taxon-name><tp:taxon-name-part taxon-name-part-type="genus" reg="Viola">Viola</tp:taxon-name-part> <tp:taxon-name-part taxon-name-part-type="species" reg="samothracica">samothracica</tp:taxon-name-part></tp:taxon-name></italic> (Degen) Raus. Although the flowers of <italic><tp:taxon-name><tp:taxon-name-part taxon-name-part-type="genus" reg="Vincetoxicum">Vincetoxicum</tp:taxon-name-part> <tp:taxon-name-part taxon-name-part-type="species" reg="samothracicum">samothracicum</tp:taxon-name-part></tp:taxon-name></italic> appear almost closed (Fig. <xref ref-type="fig" rid="F1">1B</xref>), they are frequently visited by butterflies of the family <tp:taxon-name><tp:taxon-name-part taxon-name-part-type="family" reg="Lycaenidae">Lycaenidae</tp:taxon-name-part></tp:taxon-name> (Fig. <xref ref-type="fig" rid="F7">7B</xref>), indicating that the distal upper part of the corolla is open. These butterflies may serve as pollinators. <italic><tp:taxon-name><tp:taxon-name-part taxon-name-part-type="genus" reg="Vincetoxicum">Vincetoxicum</tp:taxon-name-part> <tp:taxon-name-part taxon-name-part-type="species" reg="samothracicum">samothracicum</tp:taxon-name-part></tp:taxon-name></italic> is apparently a host to larvae of the genus <italic><tp:taxon-name><tp:taxon-name-part taxon-name-part-type="genus" reg="Hypena">Hypena</tp:taxon-name-part></tp:taxon-name></italic> Schrank (<tp:taxon-name><tp:taxon-name-part taxon-name-part-type="family" reg="Erebidae">Erebidae</tp:taxon-name-part></tp:taxon-name>; Fig. <xref ref-type="fig" rid="F7">7A</xref>), as also reported for the closely related species <italic><tp:taxon-name><tp:taxon-name-part taxon-name-part-type="genus" reg="Vincetoxicum">V.</tp:taxon-name-part> <tp:taxon-name-part taxon-name-part-type="species" reg="canescens">canescens</tp:taxon-name-part></tp:taxon-name></italic> and <italic><tp:taxon-name><tp:taxon-name-part taxon-name-part-type="genus" reg="Vincetoxicum">V.</tp:taxon-name-part> <tp:taxon-name-part taxon-name-part-type="species" reg="tmoleum">tmoleum</tp:taxon-name-part></tp:taxon-name></italic> (<xref ref-type="bibr" rid="B44">Wagner and Fritsch 2017</xref>).</p><fig id="F7" position="float" orientation="portrait"><object-id xmlns:xlink="http://www.w3.org/1999/xlink" content-type="doi" xlink:type="simple">10.3897/phytokeys.270.174922.figure7</object-id><object-id xmlns:xlink="http://www.w3.org/1999/xlink" content-type="arpha" xlink:type="simple">04EFEC90-A30D-55A3-B961-1CE1976471B6</object-id><label>Figure 7.</label><caption><p><tp:taxon-name><tp:taxon-name-part taxon-name-part-type="order" reg="Lepidoptera">Lepidoptera</tp:taxon-name-part></tp:taxon-name> observed on <italic><tp:taxon-name><tp:taxon-name-part taxon-name-part-type="genus" reg="Vincetoxicum">Vincetoxicum</tp:taxon-name-part> <tp:taxon-name-part taxon-name-part-type="species" reg="samothracicum">samothracicum</tp:taxon-name-part></tp:taxon-name></italic>. <bold>A</bold>. Larva of <italic><tp:taxon-name><tp:taxon-name-part taxon-name-part-type="genus" reg="Hypena">Hypena</tp:taxon-name-part></tp:taxon-name></italic> (family <tp:taxon-name><tp:taxon-name-part taxon-name-part-type="family" reg="Erebidae">Erebidae</tp:taxon-name-part></tp:taxon-name>) on a leaf; <bold>B</bold>. Butterflies of the family <tp:taxon-name><tp:taxon-name-part taxon-name-part-type="family" reg="Lycaenidae">Lycaenidae</tp:taxon-name-part></tp:taxon-name> visiting flowers. Photos by K. Goula (<bold>A</bold>) and K. Touloumis (<bold>B</bold>).</p></caption><graphic xmlns:xlink="http://www.w3.org/1999/xlink" xlink:href="phytokeys-270-041_article-174922__-g007.jpg" id="oo_1522290.jpg" position="float" orientation="portrait" xlink:type="simple"><uri content-type="original_file" xlink:type="simple">https://binary.pensoft.net/fig/1522290</uri></graphic></fig></tp:treatment-sec><tp:treatment-sec sec-type="Etymology"><title>Etymology.</title><p>The epithet “<italic>samothracicum</italic>” refers to the Greek name of the island, Samothraki, on which the new species occurs.</p></tp:treatment-sec><tp:treatment-sec sec-type="Conservation status"><title>Conservation status.</title><p><italic><tp:taxon-name><tp:taxon-name-part taxon-name-part-type="genus" reg="Vincetoxicum">Vincetoxicum</tp:taxon-name-part> <tp:taxon-name-part taxon-name-part-type="species" reg="samothracicum">samothracicum</tp:taxon-name-part></tp:taxon-name></italic> has a very limited range, with an extent of occurrence (<abbrev xmlns:xlink="http://www.w3.org/1999/xlink" xlink:title="extent of occurrence" xlink:type="simple">EOO</abbrev>) of 1.991 km<sup>2</sup> and an area of occupancy (<abbrev xmlns:xlink="http://www.w3.org/1999/xlink" xlink:title="area of occupancy" xlink:type="simple">AOO</abbrev>) of 16 km<sup>2</sup>, meeting the thresholds for Critically Endangered and Endangered, respectively, under IUCN criteria B1 and B2 (<xref ref-type="bibr" rid="B18">IUCN Standards and Petitions Committee 2024</xref>). However, the island population is estimated at about 2000 individuals, and the species does not appear to face any significant threats at present. Despite severe grazing pressure from numerous goats that ravage the flora of Mt. Saos, <italic><tp:taxon-name><tp:taxon-name-part taxon-name-part-type="genus" reg="Vincetoxicum">V.</tp:taxon-name-part> <tp:taxon-name-part taxon-name-part-type="species" reg="samothracicum">samothracicum</tp:taxon-name-part></tp:taxon-name></italic> remains unaffected, apparently due to toxic chemicals in the plant, as reported for other species of the genus (<xref ref-type="bibr" rid="B30">Prameela et al. 2024</xref>). The entire distribution range lies within the GR1110004 NATURA 2000 site and is also included in the national network of Roadless Areas (PAAs) as part of the Greek Ministry of Environment and Energy’s “Roadless Mountains” initiative, which aims at the strict protection of natural areas without road access (<xref ref-type="bibr" rid="B27">Ministry of Environment and Energy 2021</xref>). Considering all the above, the species is assessed as Least Concern (LC; <xref ref-type="bibr" rid="B18">IUCN Standards and Petitions Committee 2024</xref>). Monitoring of the species is highly recommended due to its very limited distribution. A potential future change in the mountain’s protection status, such as permitting the construction of wind farms, may result in the destruction of the species’ restricted distribution area.</p></tp:treatment-sec><tp:treatment-sec><!--Section generated to contain objects referenced in tp:taxon-treatment.--><table-wrap id="T1" position="float" orientation="portrait"><label>Table 1.</label><caption><p>Differences between <italic><tp:taxon-name><tp:taxon-name-part taxon-name-part-type="genus" reg="Vincetoxicum">Vincetoxicum</tp:taxon-name-part> <tp:taxon-name-part taxon-name-part-type="species" reg="samothracicum">samothracicum</tp:taxon-name-part></tp:taxon-name></italic>, its most similar species (<italic><tp:taxon-name><tp:taxon-name-part taxon-name-part-type="genus" reg="Vincetoxicum">V.</tp:taxon-name-part> <tp:taxon-name-part taxon-name-part-type="species" reg="canescens">canescens</tp:taxon-name-part></tp:taxon-name></italic>, <italic><tp:taxon-name><tp:taxon-name-part taxon-name-part-type="genus" reg="Vincetoxicum">V.</tp:taxon-name-part> <tp:taxon-name-part taxon-name-part-type="species" reg="creticum">creticum</tp:taxon-name-part></tp:taxon-name></italic>, <italic><tp:taxon-name><tp:taxon-name-part taxon-name-part-type="genus" reg="Vincetoxicum">V.</tp:taxon-name-part> <tp:taxon-name-part taxon-name-part-type="species" reg="tmoleum">tmoleum</tp:taxon-name-part></tp:taxon-name></italic>), and the taxa (<italic><tp:taxon-name><tp:taxon-name-part taxon-name-part-type="genus" reg="Vincetoxicum">V.</tp:taxon-name-part> <tp:taxon-name-part taxon-name-part-type="species" reg="fuscatum">fuscatum</tp:taxon-name-part></tp:taxon-name></italic>, <italic><tp:taxon-name><tp:taxon-name-part taxon-name-part-type="genus" reg="Vincetoxicum">V.</tp:taxon-name-part> <tp:taxon-name-part taxon-name-part-type="species" reg="hirundinaria">hirundinaria</tp:taxon-name-part></tp:taxon-name></italic> subsp. <italic><tp:taxon-name><tp:taxon-name-part taxon-name-part-type="genus" reg="Vincetoxicum"/><tp:taxon-name-part taxon-name-part-type="species" reg="hirundinaria"/><tp:taxon-name-part taxon-name-part-type="subspecies" reg="nivale">nivale</tp:taxon-name-part></tp:taxon-name></italic>, <italic><tp:taxon-name><tp:taxon-name-part taxon-name-part-type="genus" reg="Vincetoxicum">V.</tp:taxon-name-part> <tp:taxon-name-part taxon-name-part-type="species" reg="speciosum">speciosum</tp:taxon-name-part></tp:taxon-name></italic>) reported from the island (Degen 1891; <xref ref-type="bibr" rid="B1">Ade and Rechinger 1938</xref>; <xref ref-type="bibr" rid="B4">Biel and Tan 2014</xref>; <xref ref-type="bibr" rid="B38">Strid 2016b</xref>, <xref ref-type="bibr" rid="B39">2024a</xref>). Descriptions and measurements follow <xref ref-type="bibr" rid="B26">Markgraf (1972)</xref>, <xref ref-type="bibr" rid="B6">Browicz (1978)</xref>, Strid (<xref ref-type="bibr" rid="B36">1991</xref>, <xref ref-type="bibr" rid="B37">2016a</xref>), and our observations.</p></caption><table><tbody><tr><th rowspan="1" colspan="1">Character</th><th rowspan="1" colspan="1">
                  <italic>
                    <tp:taxon-name><tp:taxon-name-part taxon-name-part-type="genus" reg="Vincetoxicum">Vincetoxicum</tp:taxon-name-part> <tp:taxon-name-part taxon-name-part-type="species" reg="samothracicum">samothracicum</tp:taxon-name-part></tp:taxon-name>
                  </italic>
                </th><th rowspan="1" colspan="1">
                  <italic>
                    <tp:taxon-name><tp:taxon-name-part taxon-name-part-type="genus" reg="Vincetoxicum">V.</tp:taxon-name-part> <tp:taxon-name-part taxon-name-part-type="species" reg="canescens">canescens</tp:taxon-name-part></tp:taxon-name>
                  </italic>
                </th><th rowspan="1" colspan="1">
                  <italic>
                    <tp:taxon-name><tp:taxon-name-part taxon-name-part-type="genus" reg="Vincetoxicum">V.</tp:taxon-name-part> <tp:taxon-name-part taxon-name-part-type="species" reg="creticum">creticum</tp:taxon-name-part></tp:taxon-name>
                  </italic>
                </th><th rowspan="1" colspan="1">
                  <italic>
                    <tp:taxon-name><tp:taxon-name-part taxon-name-part-type="genus" reg="Vincetoxicum">V.</tp:taxon-name-part> <tp:taxon-name-part taxon-name-part-type="species" reg="tmoleum">tmoleum</tp:taxon-name-part></tp:taxon-name>
                  </italic>
                </th><th rowspan="1" colspan="1">
                  <italic>
                    <tp:taxon-name><tp:taxon-name-part taxon-name-part-type="genus" reg="Vincetoxicum">V.</tp:taxon-name-part> <tp:taxon-name-part taxon-name-part-type="species" reg="fuscatum">fuscatum</tp:taxon-name-part></tp:taxon-name>
                  </italic>
                </th><th rowspan="1" colspan="1"><italic><tp:taxon-name><tp:taxon-name-part taxon-name-part-type="genus" reg="Vincetoxicum">V.</tp:taxon-name-part> <tp:taxon-name-part taxon-name-part-type="species" reg="hirundinaria">hirundinaria</tp:taxon-name-part></tp:taxon-name></italic> subsp. <italic><tp:taxon-name><tp:taxon-name-part taxon-name-part-type="genus" reg="Vincetoxicum"/><tp:taxon-name-part taxon-name-part-type="species" reg="hirundinaria"/><tp:taxon-name-part taxon-name-part-type="subspecies" reg="nivale">nivale</tp:taxon-name-part></tp:taxon-name></italic></th><th rowspan="1" colspan="1">
                  <italic>
                    <tp:taxon-name><tp:taxon-name-part taxon-name-part-type="genus" reg="Vincetoxicum">V.</tp:taxon-name-part> <tp:taxon-name-part taxon-name-part-type="species" reg="speciosum">speciosum</tp:taxon-name-part></tp:taxon-name>
                  </italic>
                </th></tr><tr><td rowspan="1" colspan="1">Habit</td><td rowspan="1" colspan="1">procumbent</td><td rowspan="1" colspan="1">procumbent</td><td rowspan="1" colspan="1">procumbent</td><td rowspan="1" colspan="1">erect</td><td rowspan="1" colspan="1">erect</td><td rowspan="1" colspan="1">erect</td><td rowspan="1" colspan="1">erect</td></tr><tr><td rowspan="1" colspan="1">Shape of upper leaves</td><td rowspan="1" colspan="1">lanceolate to narrowly lanceolate, often obtuse</td><td rowspan="1" colspan="1">ovate, acute</td><td rowspan="1" colspan="1">lanceolate to ovate, acute</td><td rowspan="1" colspan="1">lanceolate to ovate, acute</td><td rowspan="1" colspan="1">lanceolate to ovate, acute</td><td rowspan="1" colspan="1">lanceolate to ovate, acute to acuminate</td><td rowspan="1" colspan="1">ovate to broadly lanceolate, acute</td></tr><tr><td rowspan="1" colspan="1">Petiole length</td><td rowspan="1" colspan="1">leaves sessile or petioles up to 1 mm</td><td rowspan="1" colspan="1">leaves subsessile</td><td rowspan="1" colspan="1">leaves subsessile</td><td rowspan="1" colspan="1">up to 10 mm</td><td rowspan="1" colspan="1">3–8(–10) mm</td><td rowspan="1" colspan="1">5–10 mm</td><td rowspan="1" colspan="1">leaves subsessile</td></tr><tr><td rowspan="1" colspan="1">Abaxial leaf pubescence</td><td rowspan="1" colspan="1">crisped pubescent to glabrescent</td><td rowspan="1" colspan="1">grayish tomentose</td><td rowspan="1" colspan="1">subglabrous</td><td rowspan="1" colspan="1">crisped pubescent</td><td rowspan="1" colspan="1">puberulent on veins and margins</td><td rowspan="1" colspan="1">puberulent on veins and margins to subglabrous</td><td rowspan="1" colspan="1">velutinous, especially on the veins</td></tr><tr><td rowspan="1" colspan="1">Stem pubescence</td><td rowspan="1" colspan="1">crisped puberulent all around</td><td rowspan="1" colspan="1">grayish tomentose all around</td><td rowspan="1" colspan="1">subglabrous</td><td rowspan="1" colspan="1">crisped pubescent all around</td><td rowspan="1" colspan="1">pubescent on two lines</td><td rowspan="1" colspan="1">pubescent on two lines to subglabrous</td><td rowspan="1" colspan="1">velutinous all around</td></tr><tr><td rowspan="1" colspan="1">Number of flowers per inflorescence</td><td rowspan="1" colspan="1">(1–)3–5(–6)</td><td rowspan="1" colspan="1">5–12</td><td rowspan="1" colspan="1">2–5</td><td rowspan="1" colspan="1">3–9</td><td rowspan="1" colspan="1">(3–)4–6(–8)</td><td rowspan="1" colspan="1">3–10</td><td rowspan="1" colspan="1">5–15</td></tr><tr><td rowspan="1" colspan="1">Sepals</td><td rowspan="1" colspan="1">lanceolate</td><td rowspan="1" colspan="1">ovate-lanceolate</td><td rowspan="1" colspan="1">ovate-lanceolate</td><td rowspan="1" colspan="1">lanceolate</td><td rowspan="1" colspan="1">narrowly ovate to lanceolate</td><td rowspan="1" colspan="1">narrowly lanceolate</td><td rowspan="1" colspan="1">narrowly lanceolate</td></tr><tr><td rowspan="1" colspan="1">Corolla color on the adaxial side</td><td rowspan="1" colspan="1">reddish purple</td><td rowspan="1" colspan="1">dull yellow</td><td rowspan="1" colspan="1">dull yellow</td><td rowspan="1" colspan="1">greenish yellow</td><td rowspan="1" colspan="1">yellowish-brown to dark purplish-brown</td><td rowspan="1" colspan="1">cream to pale greenish-yellow</td><td rowspan="1" colspan="1">dark to blackish-purple</td></tr><tr><td rowspan="1" colspan="1">Indumentum on the adaxial side of the corolla</td><td rowspan="1" colspan="1">lanate</td><td rowspan="1" colspan="1">hirsute</td><td rowspan="1" colspan="1">hirsute</td><td rowspan="1" colspan="1">lanate</td><td rowspan="1" colspan="1">glabrous or pubescent</td><td rowspan="1" colspan="1">glabrous</td><td rowspan="1" colspan="1">pubescent</td></tr><tr><td rowspan="1" colspan="1">Follicle shape</td><td rowspan="1" colspan="1">lanceolate</td><td rowspan="1" colspan="1">ovoid, acuminate</td><td rowspan="1" colspan="1">lanceolate, slender</td><td rowspan="1" colspan="1">lanceolate, slender</td><td rowspan="1" colspan="1">lanceolate, slender</td><td rowspan="1" colspan="1">lanceolate</td><td rowspan="1" colspan="1">lanceolate, slender</td></tr><tr><td rowspan="1" colspan="1">Follicle color</td><td rowspan="1" colspan="1">reddish purple</td><td rowspan="1" colspan="1">green</td><td rowspan="1" colspan="1">greenish yellow</td><td rowspan="1" colspan="1">greenish yellow</td><td rowspan="1" colspan="1">light brown</td><td rowspan="1" colspan="1">light brown</td><td rowspan="1" colspan="1">not seen</td></tr><tr><td rowspan="1" colspan="1">Follicle pubescence</td><td rowspan="1" colspan="1">minutely puberulent to glabrescent</td><td rowspan="1" colspan="1">gray puberulent</td><td rowspan="1" colspan="1">minutely puberulent to glabrescent</td><td rowspan="1" colspan="1">glabrous</td><td rowspan="1" colspan="1">glabrous</td><td rowspan="1" colspan="1">glabrous</td><td rowspan="1" colspan="1">velutinous</td></tr></tbody></table></table-wrap><fig id="F1" position="float" orientation="portrait"><object-id xmlns:xlink="http://www.w3.org/1999/xlink" content-type="doi" xlink:type="simple">10.3897/phytokeys.270.174922.figure1</object-id><object-id xmlns:xlink="http://www.w3.org/1999/xlink" content-type="arpha" xlink:type="simple">E981C706-ED99-564F-9123-EA88A0A6CDCE</object-id><label>Figure 1.</label><caption><p><italic><tp:taxon-name><tp:taxon-name-part taxon-name-part-type="genus" reg="Vincetoxicum">Vincetoxicum</tp:taxon-name-part> <tp:taxon-name-part taxon-name-part-type="species" reg="samothracicum">samothracicum</tp:taxon-name-part></tp:taxon-name></italic> on Mt. Saos, Samothraki. <bold>A</bold>. Plant growing on granitic substrate, next to a <italic><tp:taxon-name><tp:taxon-name-part taxon-name-part-type="genus" reg="Juniperus">Juniperus</tp:taxon-name-part> <tp:taxon-name-part taxon-name-part-type="species" reg="oxycedrus">oxycedrus</tp:taxon-name-part></tp:taxon-name></italic> chump; <bold>B</bold>. Inflorescence; <bold>C</bold>. Plant growing near the summit on diabase basalt; <bold>D</bold>. Mature follicles. Photos by K. Touloumis (<bold>A</bold>), K. Goula (<bold>B, D</bold>), and P. Doumas (<bold>C</bold>).</p></caption><graphic xmlns:xlink="http://www.w3.org/1999/xlink" xlink:href="phytokeys-270-041_article-174922__-g001.jpg" id="oo_1522284.jpg" position="float" orientation="portrait" xlink:type="simple"><uri content-type="original_file" xlink:type="simple">https://binary.pensoft.net/fig/1522284</uri></graphic></fig><fig id="F2" position="float" orientation="portrait"><object-id xmlns:xlink="http://www.w3.org/1999/xlink" content-type="doi" xlink:type="simple">10.3897/phytokeys.270.174922.figure2</object-id><object-id xmlns:xlink="http://www.w3.org/1999/xlink" content-type="arpha" xlink:type="simple">BAB3054A-1D55-5595-9A46-2A71BFBBE1D4</object-id><label>Figure 2.</label><caption><p><italic><tp:taxon-name><tp:taxon-name-part taxon-name-part-type="genus" reg="Vincetoxicum">Vincetoxicum</tp:taxon-name-part> <tp:taxon-name-part taxon-name-part-type="species" reg="samothracicum">samothracicum</tp:taxon-name-part></tp:taxon-name></italic>. <bold>A</bold>. Gynostegium showing deltoid corona lobes free almost to their bases; <bold>B</bold>. Pollinarium. Scale bars: 1 mm (<bold>A</bold>); 100 μm (<bold>B</bold>).</p></caption><graphic xmlns:xlink="http://www.w3.org/1999/xlink" xlink:href="phytokeys-270-041_article-174922__-g002.jpg" id="oo_1522285.jpg" position="float" orientation="portrait" xlink:type="simple"><uri content-type="original_file" xlink:type="simple">https://binary.pensoft.net/fig/1522285</uri></graphic></fig><fig id="F5" position="float" orientation="portrait"><object-id xmlns:xlink="http://www.w3.org/1999/xlink" content-type="doi" xlink:type="simple">10.3897/phytokeys.270.174922.figure5</object-id><object-id xmlns:xlink="http://www.w3.org/1999/xlink" content-type="arpha" xlink:type="simple">26DD0B4A-C558-5729-85DA-29C7D8ED66F9</object-id><label>Figure 5.</label><caption><p><italic><tp:taxon-name><tp:taxon-name-part taxon-name-part-type="genus" reg="Vincetoxicum">Vincetoxicum</tp:taxon-name-part> <tp:taxon-name-part taxon-name-part-type="species" reg="samothracicum">samothracicum</tp:taxon-name-part></tp:taxon-name></italic> Goula, Doumas &amp; Constantinidis drawn by N.A. Katsaros from the holotype (Goula &amp; Doumas 3225), ATHU. <bold>A</bold>. Flowers; <bold>B</bold>. Flowering and fruiting branches; <bold>C</bold>. Seed; <bold>D</bold>. Dehiscing follicle; <bold>E</bold>. Flower opened up to show indumentum inside and gynostegium; <bold>F</bold>. Gynostegium. Corona lobes (cl) are indicated in (<bold>E</bold>) and (<bold>F</bold>). Scale bars: 4 mm (<bold>A, E</bold>); 4 cm (<bold>B</bold>); 5 mm (<bold>C</bold>); 1 cm (<bold>D</bold>); 1 mm (<bold>F</bold>).</p></caption><graphic xmlns:xlink="http://www.w3.org/1999/xlink" xlink:href="phytokeys-270-041_article-174922__-g005.jpg" id="oo_1522288.jpg" position="float" orientation="portrait" xlink:type="simple"><uri content-type="original_file" xlink:type="simple">https://binary.pensoft.net/fig/1522288</uri></graphic></fig></tp:treatment-sec><ref-list><ref id="B1"><mixed-citation xmlns:xlink="http://www.w3.org/1999/xlink" xlink:type="simple">Ade A, Rechinger KH (1938) Samothrake. Repertorium Specierum Novarum Regni Vegetabilis. Beihefte 100: 106–146.</mixed-citation></ref><ref id="B4"><mixed-citation xmlns:xlink="http://www.w3.org/1999/xlink" xlink:type="simple">Biel B, Tan K (2014) The flora of Samothraki. Goulandris Natural History Museum, Kifissia, Greece, 1–224.</mixed-citation></ref><ref id="B38"><mixed-citation xmlns:xlink="http://www.w3.org/1999/xlink" xlink:type="simple">Strid A (2016b) Atlas of the Aegean flora, Part 2: Maps. Englera 33: 1–878. [Berlin: Botanic Garden and Botanical Museum Berlin, Freie Universität Berlin] <ext-link xlink:href="https://www.jstor.org/stable/i40216011" ext-link-type="uri" xlink:type="simple">https://www.jstor.org/stable/i40216011</ext-link></mixed-citation></ref><ref id="B39"><mixed-citation xmlns:xlink="http://www.w3.org/1999/xlink" xlink:type="simple">Strid A (2024a) Atlas of the Hellenic Flora, I. Broken Hill Publishers Ltd, Nicosia, 1–700.</mixed-citation></ref><ref id="B26"><mixed-citation xmlns:xlink="http://www.w3.org/1999/xlink" xlink:type="simple">Markgraf F (1972) <italic><tp:taxon-name><tp:taxon-name-part taxon-name-part-type="genus">Vincetoxicum</tp:taxon-name-part></tp:taxon-name></italic> N.M. Wolf. In: Tutin TG, Heywood VH, Burges NA, Moore DM, Valentine DH, Walters SM, Webb DA (Eds) Flora Europaea, Volume 3. <tp:taxon-name><tp:taxon-name-part taxon-name-part-type="family">Diapensiaceae</tp:taxon-name-part></tp:taxon-name> to <tp:taxon-name><tp:taxon-name-part taxon-name-part-type="family">Myoporaceae</tp:taxon-name-part></tp:taxon-name>. Cambridge University Press, Cambridge, 71–73.</mixed-citation></ref><ref id="B6"><mixed-citation xmlns:xlink="http://www.w3.org/1999/xlink" xlink:type="simple">Browicz K (1978) <italic><tp:taxon-name><tp:taxon-name-part taxon-name-part-type="genus">Vincetoxicum</tp:taxon-name-part></tp:taxon-name></italic> N.M. Wolf. In: Davis PH (Ed.) Flora of Turkey and the East Aegean Islands, Volume Six. Edinburgh University Press, Edinburgh, 167–173.</mixed-citation></ref><ref id="B36"><mixed-citation xmlns:xlink="http://www.w3.org/1999/xlink" xlink:type="simple">Strid A (1991) <italic><tp:taxon-name><tp:taxon-name-part taxon-name-part-type="genus">Vincetoxicum</tp:taxon-name-part></tp:taxon-name></italic> N.M. Wolf. In: Strid A, Tan K (Eds) Mountain Flora of Greece, Volume Two. Edinburgh University Press, Edinburgh, 9–13.</mixed-citation></ref><ref id="B37"><mixed-citation xmlns:xlink="http://www.w3.org/1999/xlink" xlink:type="simple">Strid A (2016a) Atlas of the Aegean flora, Part 1: Texts and Plates. Englera 33: 1–700. [Berlin: Botanic Garden and Botanical Museum Berlin, Freie Universität Berlin] <ext-link xlink:href="https://www.jstor.org/stable/i40215597" ext-link-type="uri" xlink:type="simple">https://www.jstor.org/stable/i40215597</ext-link></mixed-citation></ref><ref id="B17"><mixed-citation xmlns:xlink="http://www.w3.org/1999/xlink" xlink:type="simple">Institute for Geology and Subsurface Research (1972) Geological map of Greece, scale 1:50000, Samothraki sheet. I.G.S.R., Athens.</mixed-citation></ref><ref id="B43"><mixed-citation xmlns:xlink="http://www.w3.org/1999/xlink" xlink:type="simple">Tsikouras B, Hatzipanagiotou K (1995) Geological evolution of Samothraki island (N. Aegean, Greece): An incomplete ophiolitic sequence in the Circum-Rhodope Zone. In: Geological Society of Greece, special publication 4/1. Proceedings of the XV Congress of the Carpatho-Balcan Geological Association, Athens, 116–126.</mixed-citation></ref><ref id="B44"><mixed-citation xmlns:xlink="http://www.w3.org/1999/xlink" xlink:type="simple">Wagner W, Fritsch D (2017) Notes on the larval ecology of <italic><tp:taxon-name><tp:taxon-name-part taxon-name-part-type="genus">Hypena</tp:taxon-name-part> <tp:taxon-name-part taxon-name-part-type="species">munitalis</tp:taxon-name-part></tp:taxon-name></italic> Mann, 1861, <italic><tp:taxon-name><tp:taxon-name-part taxon-name-part-type="genus">Eutelia</tp:taxon-name-part> <tp:taxon-name-part taxon-name-part-type="species">adoratrix</tp:taxon-name-part></tp:taxon-name></italic> (Staudinger, 1892) (<tp:taxon-name><tp:taxon-name-part taxon-name-part-type="order">Lepidoptera</tp:taxon-name-part></tp:taxon-name>, <tp:taxon-name><tp:taxon-name-part taxon-name-part-type="superfamily">Noctuoidea</tp:taxon-name-part></tp:taxon-name>, <tp:taxon-name><tp:taxon-name-part taxon-name-part-type="family">Noctuidae</tp:taxon-name-part></tp:taxon-name>) and <italic><tp:taxon-name><tp:taxon-name-part taxon-name-part-type="genus">Acantholipes</tp:taxon-name-part> <tp:taxon-name-part taxon-name-part-type="species">regularis</tp:taxon-name-part></tp:taxon-name></italic> (Hübner, [1813]) (<tp:taxon-name><tp:taxon-name-part taxon-name-part-type="superfamily">Noctuoidea</tp:taxon-name-part></tp:taxon-name>, <tp:taxon-name><tp:taxon-name-part taxon-name-part-type="family">Erebidae</tp:taxon-name-part></tp:taxon-name>) in Samos (Greece). Nachrichten des Entomologischen Vereins Apollo 38: 47–52. <ext-link xlink:href="https://www.zobodat.at/pdf/NEVA_38_0047-0052.pdf" ext-link-type="uri" xlink:type="simple">https://www.zobodat.at/pdf/NEVA_38_0047-0052.pdf</ext-link></mixed-citation></ref><ref id="B18"><mixed-citation xmlns:xlink="http://www.w3.org/1999/xlink" xlink:type="simple">IUCN Standards and Petitions Committee (2024) Guidelines for Using the IUCN Red List Categories and Criteria. Version 16. Prepared by the Standards and Petitions Committee. <ext-link xlink:href="https://www.iucnredlist.org/documents/RedListGuidelines.pdf" ext-link-type="uri" xlink:type="simple">https://www.iucnredlist.org/documents/RedListGuidelines.pdf</ext-link> [accessed 20.05.2025]</mixed-citation></ref><ref id="B30"><mixed-citation xmlns:xlink="http://www.w3.org/1999/xlink" xlink:type="simple">Prameela A, Krishnasamy T, Saraswathy SD (2024) Ethnobotany, phylogeny, phytochemistry and pharmacological applications of genus <italic><tp:taxon-name><tp:taxon-name-part taxon-name-part-type="genus">Vincetoxicum</tp:taxon-name-part></tp:taxon-name></italic> (<tp:taxon-name><tp:taxon-name-part taxon-name-part-type="family">Apocynaceae</tp:taxon-name-part></tp:taxon-name>). Discover Plants 1: 32. <ext-link xlink:href="10.1007/s44372-024-00031-0" ext-link-type="doi" xlink:type="simple">https://doi.org/10.1007/s44372-024-00031-0</ext-link></mixed-citation></ref><ref id="B27"><mixed-citation xmlns:xlink="http://www.w3.org/1999/xlink" xlink:type="simple">Ministry of Environment and Energy (2021) Ministerial Decision YPEN/DDFPB/118988/3589/13.12.2021 (Official Gazette Issue D’ 1008). Terms and restrictions for the protection of the roadless area of Mount Saos (Feggari) on Samothraki Island. Government Gazette, Issue D’, No. 1008. <ext-link xlink:href="https://www.et.gr" ext-link-type="uri" xlink:type="simple">https://www.et.gr</ext-link> [accessed 20.05.2025]</mixed-citation></ref></ref-list></tp:taxon-treatment>
