# Supplementary material for: Vincetoxicum samothracicum (Apocynaceae), a new species from Mt. Saos, Samothraki Island, Greece
Source: PhytoKeys. 2026 Jan 28;270:41–56. doi: 10.3897/phytokeys.270.174922 (PMC12873569; doi:10.3897/phytokeys.270.174922)
Supplement: Supplementary material 2 — Phylogenetic analyses [file phytokeys-270-041_article-174922__-s002.nex]

#NEXUS

BEGIN DATA;
DIMENSIONS NTAX=55 NCHAR=826;
FORMAT DATATYPE=DNA GAP=- MISSING=?;
MATRIX
		
Samothraki      TCAAATCCTCGTACC----GAATGACCTGCGAACACGTTCCGAAAATCAC-AAGCGCTGTTGCGCCCTTGGTCGGT------GCGGGTCGGTGAC-----------TTGTTGCCGGACGCGTCGAGCATCGAAAACAAAATCCGGCGCGGGAAGC-GCCAAGGAC--TAGCG-AAATAGA-------GGATGGC---CTTCCCGCG--GCGTCCTGGCATGCCGC-GGGGATT--AAAGGG---TCTCCAAATGAAAATGTTGT---ACACAGTACGACTCTCGGCAACGGATATCTAGGCTCTCGCATCGATGAAGAACGTAGCAAACTGCGATAGTTGGTGTGAATTGCAGAATCCCGTGAACCATGGAGTCTTTGAACGCAAGTTGCGCCCGAAGCCATTAGGCCGAGGGCACGTCTGCCTGGGCGT--CACGCATTGCGTCGTGCCCC------CCTCACCCGTGTCCCGAA-AGGGTCGCGGGCCTT-AGGGGCGGGGGCGGAAGTTGGCTTCCCGTGCAGCGTTTGCGGCTAGCCTGAAACAACGGTTCCCTCGGCGCGGACGTCGCGAC-AAGTGGTGGTCCGTCGAGATTGTACGCGAGTTGCCGGCGAGCTGCGTCGAGGAGAGCATT--TGGACCCT----GTGCGAG-ACGAGTCCCTT-CGGCGAGGGGCAATCGCAACGATTGCGACCCCA--------------------------------------------------------------------------------------------------------------------------
creticum        TCAAATCCTTGTACC----GAATGACCCGCGAACACGTTCCGAAAATCAC-AAGCGCTGTTGCGCCCTTGGTCGGT------GCGGGTCGGTGAC-----------TTGTTGCCGGACGCGTCGAGCATGGAAAACAAAATCCGGCGCGGGAAGC-GCCAAGGAC--TAGCG-AAATAGA-------GGATGGC---CTTCCCGCG--GCGTCCTGGCATGCCGC-GGGGATT--AAAGGG---TCTCCAAATGAAAATGTTGT---ACACAGTACGACTCTCGGCAACGGATATCTAGGCTCTCGCATCGATGAAGAACGTAGCAAACTGCGATAGTTGGTGTGAATTGCAGAATCCCGCGAACCATGGAGTCTTTGAACGCAAGTTGCGCCCGAAGCCGTTAGGCCGAGGGCACGTCTGCCTGGGCGT--CACGCATTGCGTCGTGCCCC------CCTCACCCGCGTCCCGAA-AGGGTCGCGGGCCTT-AGGGGCGGGGGCGGAAGTTGGCTTCCCGTGCAGCGTTTGCGGCTAGCCTGAAACAACGGTTCCCTCGGCGCGGACGTCGCGAC-AAGTGGTGGTCCGTCGAGATTGTACGCGAGTTGCCGGCAAGCTGCGTCGAGGAGAGCATT--TGGACCCT----GTGCGAG-ACGAGTCCCTT-CGGCGAGGGGCAATCGCAACGATTGCGACCCCAGGTCAGGCAGTCCCTTCGGCG---------------------------------------------------------------------------------------------AGGGGCAA
canescens       TCAAATCCTCGTACC----GAATGACCCGCGAACACGTTCCGAAAATCAC-AAGCGCTGTTGCGCCCTTGGTCGGT------GCGGGTCGGTGAC-----------TTGTTGCCGGACGCGTCGAGCATGGAAAACAAAATCCGGCGCGGGAAGC-GCCAAGGAC--TAGCG-AAATAGA-------GGATGGC---CTTCCCGCG--GCGTCCTGGCATGCCGC-GGGGATT--AAAGGG---TCTCCAAATGAAAATGTTGT---ACACAGTACGACTCTCGGCAACGGATATCTAGGCTCTCGCATCGATGAAGAACGTAGCAAACTGCGATAGTTGGTGTGAATTGCAGAATCCCGTGAACCATGGAGTCTTTGAACGCAAGTTGCGCCCGAAGCCGTTAGGCCGAGGGCACGTCTGCCTGGGCGT--CACGCATTGCGTCGTGCCCC------CCTCACCCGTGTCCCGAA-AGGGTCGCGGGCCTT-AGGGGCGGGGGCGGAAGTTGGCTTCCCGTGCAGCGTTTGCGGCTAGCCTGAAACAACGGTTCCCTCGGCGCGGACGTCGCGAC-AAGTGGTGGTCCGTCGAGATTGTACGCGAGTTGCCGGCAAGCTGCGTCGAGGAGAGCATT--TGGACCCT----GTGCGAG-ACGAGTCCCTT-CGGCGAGGGGCA---------------------------------------------------------------------------------------------------------------------------------------AGGGGCAA
canescens4      TCAAATCCTCGTACC----GAATGACCCGCGAACACGTTCCGAAAATCAC-AAGCGCTGTTGCGCCCTTGGTCGGT------GCGGGTCGGTGAC-----------TTGTTGCCGGACGCGTCGAGCATGGAAAACAAAATCCGGCGCGGGAAGC-GCCAAGGAC--TAGCG-AAATAGA-------GGATGGC---CTTCCCGCG--GCGTCCTGGCATGCCGC-GGGGATT--AAAGGG---TCTCCAAATGAAAATGTTGT---ACACAGTACGACTCTCGGCAACGGATATCTAGGCTCTCGCATCGATGAAGAACGTAGCAAACTGCGATAGTTGGTGTGAATTGCAGAATCCCGTGAACCATGGAGTCTTTGAACGCAAGTTGCGCCCGAAGCCGTTAGGCCGAGGGCACGTCTGCCTGGGCGT--CACGCATTGCGTCGTGCCCC------CCTCACCCGTGTCCCGAA-AGGGTCGCGGGCCTT-AGGGGCGGGGGCGGAAGTTGGCTTCCCGTGCAGCGTTTGCGGCTAGCCTGAAACAACGGTTCCCTCGGCGCGGACGTCGCGAC-AAGTGGTGGTCCGTCGAGATTGTACGCGAGTTGCCGGCAAGCTGCGTCGAGGAGAGCATT--TGGACCCT----GTGCGAG-ACGAGTCCCTT-CGGCGAGGGGCA---------------------------------------------------------------------------------------------------------------------------------------AGGGGCAA
canescens3      TCAAATCCTCGTACC----GAATGACCCGCGAACACGTTCCGAAAATCAC-AAGCGCTGTTGCGCCCTTGGTCGGT------GCGGGTCGGTGAC-----------TTGTTGCCGGACGCGTCGAGCATGGAAAACAAAATCCGGCGCGGGAAGC-GCCAAGGAC--TAGCG-AAATAGA-------GGATGGC---CTTCCCGCG--GCGTCCTGGCATGCCGC-GGGGATT--AAAGGG---TCTCCAAATGAAAATGTTGT---ACACAGTACGACTCTCGGCAACGGATATCTAGGCTCTCGCATCGATGAAGAACGTAGCAAACTGCGATAGTTGGTGTGAATTGCAGAATCCCGTGAACCATGGAGTCTTTGAACGCAAGTTGCGCCCGAAGCCGTTAGGCCGAGGGCACGTCTGCCTGGGCGT--CACGCATTGCGTCGTGCCCC------CCTCACCCGTGTCCCGAA-AGGGTCGCGGGCCTT-AGGGGCGGGGGCGGAAGTTGGCTTCCCGTGCAGCGTTTGCGGCTAGCCTGAAACAACGGTTCCCTCGGCGCGGACGTCGCGAC-AAGTGGTGGTCCGTCGAGATTGTACGCGAGTTGCCGGCAAGCTGCGTCGAGGAGAGCATT--TGGACCCT----GTGCGAG-ACGAGTCCCTT-CGGCGAGGGGCA---------------------------------------------------------------------------------------------------------------------------------------AGGGGCAA
canescens2      TCAAATCCTCGTACC----GAATGACCCGCGAACACGTTCCGAAAATCAC-AAGCGCTGTTGCGCCCTTGGTCGGT------GCGGGTCGGTGAC-----------TTGTTGCCGGACGCGTCGAGCATGGAAAACAAAATCCGGCGCGGGAAGC-GCCAAGGAC--TAGCG-AAATAGA-------GGATGGC---CTTCCCGCG--GCGTCCTGGCATGCCGC-GGGGATT--AAAGGG---TCTCCAAATGAAAATGTTGT---ACACAGTACGACTCTCGGCAACGGATATCTAGGCTCTCGCATCGATGAAGAACGTAGCAAACTGCGATAGTTGGTGTGAATTGCAGAATCCCGTGAACCATGGAGTCTTTGAACGCAAGTTGCGCCCGAAGCCGTTAGGCCGAGGGCACGTCTGCCTGGGCGT--CACGCATTGCGTCGTGCCCC------CCTCACCCGTGTCCCGAA-AGGGTCGCGGGCCTT-AGGGGCGGGGGCGGAAGTTGGCTTCCCGTGCAGCGTTTGCGGCTAGCCTGAAACAACGGTTCCCTCGGCGCGGACGTCGCGAC-AAGTGGTGGTCCGTCGAGATTGTACGCGAGTTGCCGGCAAGCTGCGTCGAGGAGAGCATT--TGGACCCT----GTGCGAG-ACGAGTCCCTT-CGGCGAGGGGCA---------------------------------------------------------------------------------------------------------------------------------------AGGGGCAA
can_pedunc_     TCAAATCCTCGTACC----GAATGACCCGCGAACACGTTCCGAAAATCAC-AAGCGCTGTTGCGCCCTTGGTCGGT------GCGGGTCGGTGAC-----------TTGTTGCCGGACGCGTCGAGCATGGAAAACAAAATCCGGCGCGGGAAGC-GCCAAGGAC--TAGCG-AAATAGA-------GGATGGC---CTTCCCGCG--GCGTCCTGGCATGCCGC-GGGGATT--AAAGGG---TCTCCAAATGAAAATGTTGT---ACACAGTACGACTCTCGGCAACGGATATCTAGGCTCTCGCATCGATGAAGAACGTAGCAAACTGCGATAGTTGGTGTGAATTGCAGAATCCCGTGAACCATGGAGTCTTTGAACGCAAGTTGCGCCCGAAGCCGTTAGGCCGAGGGCACGTCTGCCTGGGCGT--CACGCATTGCGTCGTGCCCC------CCTCACCCGTGTCCCGAA-AGGGTCGCGGGCCTT-AGGGGCGGGGGCGGAAGTTGGCTTCCCGTGCAGCGTTTGCGGCTAGCCTGAAACAACGGTTCCCTCGGCGCGGACGTCGCGAC-AAGTGGTGGTCCGTCGAGATTGTACGCGAGTTGCCGGCAAGCTGCGTCGAGGAGAGCATT--TGGACCCT----GTGCGAG-ACGAGTCCCTT-CGGCGAGGGGCA---------------------------------------------------------------------------------------------------------------------------------------AGGGGCAA
can_pedunc_3    TCAAATCCTCGTACC----GAATGACCCGCGAACACGTTCCGAAAATCAC-AAGCGCTGTTGCGCCCTTGGTCGGT------GCGGGTCGGTGAC-----------TTGTTGCCGGACGCGTCGAGCATGGAAAACAAAATCCGGCGCGGGAAGC-GCCAAGGAC--TAGCG-AAATAGA-------GGATGGC---CTTCCCGCG--GCGTCCTGGCATGCCGC-GGGGATT--AAAGGG---TCTCCAAATGAAAATGTTGT---ACACAGTACGACTCTCGGCAACGGATATCTAGGCTCTCGCATCGATGAAGAACGTAGCAAACTGCGATAGTTGGTGTGAATTGCAGAATCCCGTGAACCATGGAGTCTTTGAACGCAAGTTGCGCCCGAAGCCGTTAGGCCGAGGGCACGTCTGCCTGGGCGT--CACGCATTGCGTCGTGCCCC------CCTCACCCGTGTCCCGAA-AGGGTCGCGGGCCTT-AGGGGCGGGGGCGGAAGTTGGCTTCCCGTGCAGCGTTTGCGGCTAGCCTGAAACAACGGTTCCCTCGGCGCGGACGTCGCGAC-AAGTGGTGGTCCGTCGAGATTGTACGCGAGTTGCCGGCAAGCTGCGTCGAGGAGAGCATT--TGGACCCT----GTGCGAG-ACGAGTCCCTT-CGGCGAGGGGCA---------------------------------------------------------------------------------------------------------------------------------------AGGGGCAA
can_pedunc_2    TCAAATCCTCGTACC----GAATGACCCGCGAACACGTTCCGAAAATCAC-AAGCGCTGTTGCGCCCTTGGTCGGT------GCGGGTCGGTGAC-----------TTGTTGCCGGACGCGTCGAGCATGGAAAACAAAATCCGGCGCGGGAAGC-GCCAAGGAC--TAGCG-AAATAGA-------GGATGGC---CTTCCCGCG--GCGTCCTGGCATGCCGC-GGGGATT--AAAGGG---TCTCCAAATGAAAATGTTGT---ACACAGTACGACTCTCGGCAACGGATATCTAGGCTCTCGCATCGATGAAGAACGTAGCAAACTGCGATAGTTGGTGTGAATTGCAGAATCCCGTGAACCATGGAGTCTTTGAACGCAAGTTGCGCCCGAAGCCGTTAGGCCGAGGGCACGTCTGCCTGGGCGT--CACGCATTGCGTCGTGCCCC------CCTCACCCGTGTCCCGAA-AGGGTCGCGGGCCTT-AGGGGCGGGGGCGGAAGTTGGCTTCCCGTGCAGCGTTTGCGGCTAGCCTGAAACAACGGTTCCCTCGGCGCGGACGTCGCGAC-AAGTGGTGGTCCGTCGAGATTGTACGCGAGTTGCCGGCAAGCTGCGTCGAGGAGAGCATT--TGGACCCT----GTGCGAG-ACGAGTCCCTT-CGGCGAGGGGCA---------------------------------------------------------------------------------------------------------------------------------------AGGGGCAA
tmoleum         TCAAATCCTTGTACC----GAATGACCCGCGAACACGTTCCGAAAATCAC-AAGCGCTGTTGCGCCCTTGGTCGGT------GCGGGTCGGTGAC-----------TTGTTGCCGGACGCGTCGAGCATGGAAAACAAAATCCGGCGCGGGAAGC-GCCAAGGAC--TAGCG-AAATAGA-------GGATGGC---CTTCCCGCG--GCGTCCTGGCATGCCGC-GGGGATT--AAAGGG---TCTCCAAATGAAAATGTTGT---ACACAGTACGACTCTCGGCAACGGATATCTAGGCTCTCGCATCGATGAAGAACGTAGCAAACTGCGATAGTTGGTGTGAATTGCAGAATCCCGCGAACCATGGAGTCTTTGAACGCAAGTTGCGCCCGAAGCCGTTAGGCCGAGGGCACGTCTGCCTGGGCGT--CACGCATTGCGTCGTGCCCC------CCTCACCCGCGTCCCGAA-AGGGTCGCGGGCCTT-AGGGGCGGGGGCGGAAGTTGGCTTCCCGTGCAGCGTTTGCGGCTAGCCTGAAACAACGGTTCCCTCGGCGCGGACGTCGCGAC-AAGTGGTGGTCCGTCGAGATTGTACGCGAGTTGCCGGCAAGCTGCGTCGAGGAGAGCATT--TGGACCCT----GTGCGAG-ACGAGTCCCTT-CGGCGAGGGGCA---------------------------------------------------------------------------------------------------------------------------------------AGGGGCAA
tmoleum5        TCAAATCCTTGTACC----GAATGACCCGCGAACACGTTCCGAAAATCAC-AAGCGCTGTTGCGCCCTTGGTCGGT------GCGGGTCGGTGAC-----------TTGTTGCCGGACGCGTCGAGCATGGAAAACAAAATCCGGCGCGGGAAGC-GCCAAGGAC--TAGCG-AAATAGA-------GGATGGC---CTTCCCGCG--GCGTCCTGGCATGCCGC-GGGGATT--AAAGGG---TCTCCAAATGAAAATGTTGT---ACACAGTACGACTCTCGGCAACGGATATCTAGGCTCTCGCATCGATGAAGAACGTAGCAAACTGCGATAGTTGGTGTGAATTGCAGAATCCCGCGAACCATGGAGTCTTTGAACGCAAGTTGCGCCCGAAGCCGTTAGGCCGAGGGCACGTCTGCCTGGGCGT--CACGCATTGCGTCGTGCCCC------CCTCACCCGCGTCCCGAA-AGGGTCGCGGGCCTT-AGGGGCGGGGGCGGAAGTTGGCTTCCCGTGCAGCGTTTGCGGCTAGCCTGAAACAACGGTTCCCTCGGCGCGGACGTCGCGAC-AAGTGGTGGTCCGTCGAGATTGTACGCGAGTTGCCGGCAAGCTGCGTCGAGGAGAGCATT--TGGACCCT----GTGCGAG-ACGAGTCCCTT-CGGCGAGGGGCA---------------------------------------------------------------------------------------------------------------------------------------AGGGGCAA
tmoleum4        TCAAATCCTTGTACC----GAATGACCCGCGAACACGTTCCGAAAATCAC-AAGCGCTGTTGCGCCCTTGGTCGGT------GCGGGTCGGTGAC-----------TTGTTGCCGGACGCGTCGAGCATGGAAAACAAAATCCGGCGCGGGAAGC-GCCAAGGAC--TAGCG-AAATAGA-------GGATGGC---CTTCCCGCG--GCGTCCTGGCATGCCGC-GGGGATT--AAAGGG---TCTCCAAATGAAAATGTTGT---ACACAGTACGACTCTCGGCAACGGATATCTAGGCTCTCGCATCGATGAAGAACGTAGCAAACTGCGATAGTTGGTGTGAATTGCAGAATCCCGGGAACCATGGAGTCTTTGAACGCAAGTTGCGCCCGAAGCCGTTAGGCCGAGGGCACGTCTGCCTGGGCGT--CACGCATTGCGTCGTGCCCC------CCTCACCCGCGTCCCGAA-AGGGTCGCGGGCCTT-AGGGGCGGGGGCGGAAGTTGGCTTCCCGTGCAGCGTTTGCGGCTAGCCTGAAACAACGGTTCCCTCGGCGCGGACGTCGCGAC-AAGTGGTGGTCCGTCGAGATTGTACGCGAGTTGCCGGCAAGCTGCGTCGAGGAGAGCATT--TGGACCCT----GTGCGAG-ACGAGTCCCTT-CGGCGAGGGGCA---------------------------------------------------------------------------------------------------------------------------------------AGGGGCAA
tmoleum3        TCAAATCCTTGTACC----GAATGACCCGCGAACACGTTCCGAAAATCAC-AAGCGCTGTTGCGCCCTTGGTCGGT------GCGGGTCGGTGAC-----------TTGTTGCCGGACGCGTCGAGCATGGAAAACAAAATCCGGCGCGGGAAGC-GCCAAGGAC--TAGCG-AAATAGA-------GGATGGC---CTTCCCGCG--GCGTCCTGGCATGCCGC-GGGGATT--AAAGGG---TCTCCAAATGAAAATGTTGT---ACACAGTACGACTCTCGGCAACGGATATCTAGGCTCTCGCATCGATGAAGAACGTAGCAAACTGCGATAGTTGGTGTGAATTGCAGAATCCCGCGAACCATGGAGTCTTTGAACGCAAGTTGCGCCCGAAGCCGTTAGGCCGAGGGCACGTCTGCCTGGGCGT--CACGCATTGCGTCGTGCCCC------CCTCACCCGCGTCCCGAA-AGGGTCGCGGGCCTT-AGGGGCGGGGGCGGAAGTTGGCTTCCCGTGCAGCGTTTGCGGCTAGCCTGAAACAACGGTTCCCTCGGCGCGGACGTCGCGAC-AAGTGGTGGTCCGTCGAGATTGTACGCGAGTTGCCGGCAAGCTGCGTCGAGGAGAGCATT--TGGACCCT----GTGCGAG-ACGAGTCCCTT-CGGCGAGGGGCA---------------------------------------------------------------------------------------------------------------------------------------AGGGGCAA
tmoleum2        TCAAATCCTTGTACC----GAATGACCCGCGAACACGTTCCGAAAATCAC-AAGCGCTGTTGCGCCCTTGGTCGGT------GCGGGTCGGTGAC-----------TTGTTGCCGGACGCGTCGAGCATGGAAAACAAAATCCGGCGCGGGAAGC-GCCAAGGAC--TAGCG-AAATAGA-------GGATGGC---CTTCCCGCG--GCGTCCTGGCATGCCGC-GGGGATT--AAAGGG---TCTCCAAATGAAAATGTTGT---ACACAGTACGACTCTCGGCAACGGATATCTAGGCTCTCGCATCGATGAAGAACGTAGCAAACTGCGATAGTTGGTGTGAATTGCAGAATCCCGGGAACCATGGAGTCTTTGAACGCAAGTTGCGCCCGAAGCCGTTAGGCCGAGGGCACGTCTGCCTGGGCGT--CACGCATTGCGTCGTGCCCC------CCTCACCCGCGTCCCGAA-AGGGTCGCGGGCCTT-AGGGGCGGGGGCGGAAGTTGGCTTCCCGTGCAGCGTTTGCGGCTAGCCTGAAACAACGGTTCCCTCGGCGCGGACGTCGCGAC-AAGTGGTGGTCCGTCGAGATTGTACGCGAGTTGCCGGCAAGCTGCGTCGAGGAGAGCATT--TGGACCCT----GTGCGAG-ACGAGTCCCTT-CGGCGAGGGGCA---------------------------------------------------------------------------------------------------------------------------------------AGGGGCAA
tauricum        TCAAATCCTCGTACC----GAATGACCTGCGAACACGTTCCGAAAATCAC-AAGCGCTGTTGCGCCCTTGGTCGGT------GCGGGTCGGTGAC-----------TTGTTGCCGGACGCGTCGAGCATCGAAAACAAAATCCGGCGCGGGAAGC-GCCAAGGAC--TAGCG-AAATAGA-------GGATGGC---CTTCCCGCG--GCGTCCTGGCATGCCGC-GGGGATT--AAAGGG---TCTCCAAATGAAAATGTTGT---ACACAGTACGACTCTCGGCAACGGATATCTAGGCTCTCGCATCGATGAAGAACGTAGCAAACTGCGATAGTTGGTGTGAATTGCAGAATCCCGTGAACCATGGAGTCTTTGAACGCAAGTTGCGCCCGAAGCCATTAGGCCGAGGGCACGTCTGCCTGGGCGT--CACGCATTGCGTCGTGCCCC------CCTCACCCGTGTCCCGAA-AGGGTCGCGGGCCTT-AGGGGCGGGGGCGGAAGTTGGCTTCCCGTGCGGCGTTTGCGGCTAGCCTGAAACAACGGTTCCCTCGGCGCGGACGTCGCGAC-AAGTGGTGGTCCGTCGAGATTGTACGCGAGTTGCCGGCAAGCTGCGTCGAGGAGAGCATT--TGGACCCT----GTGCGAG-ACGAGTCCCTT-CGGCGAGGGGCA---------------------------------------------------------------------------------------------------------------------------------------AGGGGCAA
stocksii        TCAAATCCTTGTACC----GAATGACCTGCGAACACGTTCCGAAAATCAC-AA----------GCCCTTGCTCGGT------GCGGGTCGGTGAC-----------TTGTTGCCGGACGCGTCGAGCATCGAAAACAAAATCCGGCGCGGGAAGC-GCCAAGGAC--TAGCG-AAATAGA-------GGATGGC---CTTCCCGCG--GCATCCTGGCGTGCCGC-GGGGATT-AAAAGGG---TCTCCAAATGAAAATGTTGT---ACACAGTACGACTCTCGGCAACGGATATCTAGGCTCTCGCATCGATGAAGAACGTAGCAAACTGCGATAGTTGGTGTGAATTGCAGAATCCCGCGAACCATGGAGTCTTTGAACGCAAGTTGCGCCCGAAGCCATTAGGCCGAGGGCACGTCTGGCTGGGCGT--CACGCATTGCGTCGTCCCCC------CCTCACCCGTGTCCCGAA-AGGGTCGCGGGCCTTAAGGGGAGGGGGCGGAAGTTGGCTTCCCGTGCGGCGTTTGCGGCTAGCCTGAAACGACGGTTCCCTCGGCGCGGACGTCGCGACAAAGTGGTGGTCCGTCGAGATTGTACGCGAGTTGCCGGCAAGCTGCGTCGAGGAGAGCATT--TGGACCCT----GTGCGAG-ACGAGTCCCTT-CGGCGAGGGGCAATCGCAACGATTGCGACCCCAGGTCAGGCTCGGCG----------------------------------------------------------------------------------------------------AGGGGCAA
speciosum       TCAAATCCTCGTACC----GAATGACCTGCGAACACGTTCCGAAAATCAC-AAGCGCTGTTGCGCCCTTGGTCGGT------GCGGGTCGGTGAC-----------TTGTTGCCGGACGCGTCGAGCATCGAAAACAAAATCCGGCGCGGGAAGC-GCCAAGGAC--TAGCG-AAATAGA-------GGATGGC---CTTCCCGCG--GCGTCCTGGCATGCCGC-GGGGATT--AAAGGG---TCTCCAAATGAAAATGTTGT---ACACAGTACGACTCTCGGCAACGGATATCTAGGCTCTCGCATCGATGAAGAACGTAGCAAACTGCGATAGTTGGTGTGAATTGCAGAATCCCGTGAACCATGGAGTCTTTGAACGCAAGTTGCGCCCGAAGCCATTAGGCCGAGGGCACGTCTGCCTGGGCGT--CACGCATTGCGTCGTGCCCC------CCTCACCCGTGTCCCGAA-AGGGTCGCGGGCCTT-AGGGGCGGGGGCGGAAGTTGGCTTCCCGTGCGGCGTTTGCGGCTAGCCTGAAACAACGGTTCCCTCGGCGCGGACGTCGCGAC-AAGTGGTGGTCCGTCGAGATTGTACGCGAGTTGCCGGCAAGCTGCGTCGAGGAGAGCATT--TGGACCCC----GTGCGAG-ACGAGTCCCTT-CGGCGAGGGGCA---------------------------------------------------------------------------------------------------------------------------------------AGGGGCAA
speciosum4      TCAAATCCTCGTACC----GAATGACCTGCGAACACGTTCCGAAAATCAC-AAGCGCTGTTGCGCCCTTGGTCGGT------GCGGGTCGGTGAC-----------TTGTTGCCGGACGCGTCGAGCATCGAAAACAAAATCCGGCGCGGGAAGC-GCCAAGGAC--TAGCG-AAATAGA-------GGATGGC---CTTCCCGCG--GCGTCCTGGCATGCCGC-GGGGATT--AAAGGG---TCTCCAAATGAAAATGTTGT---ACACAGTACGACTCTCGGCAACGGATATCTAGGCTCTCGCATCGATGAAGAACGTAGCAAACTGCGATAGTTGGTGTGAATTGCAGAATCCCGTGAACCATGGAGTCTTTGAACGCAAGTTGCGCCCGAAGCCATTAGGCCGAGGGCACGTCTGCCTGGGCGT--CACGCATTGCGTCGTGCCCC------CCTCACCCGTGTCCCGAA-AGGGTCGCGGGCCTT-AGGGGCGGGGGCGGAAGTTGGCTTCCCGTGCGGCGTTTGCGGCTAGCCTGAAACAACGGTTCCCTCGGCGCGGACGTCGCGAC-AAGTGGTGGTCCGTCGAGATTGTACGCGAGTTGCCGGCAAGCTGCGTCGAGGAGAGCATT--TGGACCCC----GTGCGAG-ACGAGTCCCTT-CGGCGAGGGGCA---------------------------------------------------------------------------------------------------------------------------------------AGGGGCAA
speciosum3      TCAAATCCTCGTACC----GAATGACCTGCGAACACGTTCCGAAAATCAC-AAGCGCTGTTGCGCCCTTGGTCGGT------GCGGGTCGGTGAC-----------TTGTTGCCGGACGCGTCGAGCATCGAAAACAAAATCCGGCGCGGGAAGC-GCCAAGGAC--TAGCG-AAATAGA-------GGATGGC---CTTCCCGCG--GCGTCCTGGCATGCCGC-GGGGATT--AAAGGG---TCTCCAAATGAAAATGTTGT---ACACAGTACGACTCTCGGCAACGGATATCTAGGCTCTCGCATCGATGAAGAACGTAGCAAACTGCGATAGTTGGTGTGAATTGCAGAATCCCGTGAACCATGGAGTCTTTGAACGCAAGTTGCGCCCGAAGCCATTAGGCCGAGGGCACGTCTGCCTGGGCGT--CACGCATTGCGTCGTGCCCC------CCTCACCCGTGTCCCGAA-AGGGTCGCGGGCCTT-AGGGGCGGGGGCGGAAGTTGGCTTCCCGTGCGGCGTTTGCGGCTAGCCTGAAACAACGGTTCCCTCGGCGCGGACGTCGCGAC-AAGTGGTGGTCCGTCGAGATTGTACGCGAGTTGCCGGCAAGCTGCGTCGAGGAGAGCATT--TGGACCCC----GTGCGAG-ACGAGTCCCTT-CGGCGAGGGGCA---------------------------------------------------------------------------------------------------------------------------------------AGGGGCAA
speciosum2      TCAAATCCTCGTACC----GAATGACCTGCGAACACGTTCCGAAAATCAC-AAGCGCTGTTGCGCCCTTGGTCGGT------GCGGGTCGGTGAC-----------TTGTTGCCGGACGCGTCGAGCATCGAAAACAAAATCCGGCGCGGGAAGC-GCCAAGGAC--TAGCG-AAATAGA-------GGATGGC---CTTCCCGCG--GCGTCCTGGCATGCCGC-GGGGATT--AAAGGG---TCTCCAAATGAAAATGTTGT---ACACAGTACGACTCTCGGCAACGGATATCTAGGCTCTCGCATCGATGAAGAACGTAGCAAACTGCGATAGTTGGTGTGAATTGCAGAATCCCGTGAACCATGGAGTCTTTGAACGCAAGTTGCGCCCGAAGCCATTAGGCCGAGGGCACGTCTGCCTGGGCGT--CACGCATTGCGTCGTGCCCC------CCTCACCCGTGTCCCGAA-AGGGTCGCGGGCCTT-AGGGGCGGGGGCGGAAGTTGGCTTCCCGTGCGGCGTTTGCGGCTAGCCTGAAACAACGGTTCCCTCGGCGCGGACGTCGCGAC-AAGTGGTGGTCCGTCGAGATTGTACGCGAGTTGCCGGCAAGCTGCGTCGAGGAGAGCATT--TGGACCCC----GTGCGAG-ACGAGTCCCTT-CGGCGAGGGGCA---------------------------------------------------------------------------------------------------------------------------------------AGGGGCAA
schmalhausenii  TCAAATCCTCGTACC----GAATGACCTGCGAACACGTTCCGAAAATCAC-AAGCGCTGTTGCGCCCTTGGTCGGT------GCGGGTCGGTGAC-----------TTGTTGCCGGACGCGTCGAGCATCGAAAACAAAATCCGGCGCGGGAAGC-GCCAAGGAC--TAGCG-AAATAGA-------GGATGGC---CTTCCCGCG--GCGTCCTGGCATGCCGC-GGGGATT--AAAGGG---TCTCCAAATGAAAATGTTGT---ACACAGTACGACTCTCGGCAACGGATATCTAGGCTCTCGCATCGATGAAGAACGTAGCAAACTGCGATAGTTGGTGTGAATTGCAGAATCCCGCGAACCATGGAGTCTTTGAACGCAAGTTGCGCCCGAAGCCATTAGGCCGAGGGCACGTCTGCCTGGGCGT--CACGCATTGCGTCGTGCCCC------CCTCACCCGTGTCCCGAA-AGGGTCGCGGGCCTT-AGGGGCGGGGGCGGAAGTTGGCTTCCCGCGCGGCGTTTGCGGCTAGCCCGAAACAACGGTTCCCTCGGCGCGGACGTCGCGAC-AAGTGGTGGTCCGTCGAGATTGTACGCGAGTTGCCGGCAAGCTGCGTCGAGGAGAGCATT--TGGACCCT----GTGCGAG-ACGAGTCCCTT-CGGCGAGGGGCA---------------------------------------------------------------------------------------------------------------------------------------AGGGGCAA
scandens        TCAAATCCTCGTACC----GAATGACCTGCGAACACGTTCCGAAAATCAC-AAGCGCTGTTGCGCCCTTGGTCGGT------GCGGGTCGGTGAC-----------TTGTTGCCGGACGCGTCGAGCATCGAAAACAAAATCCGGCGCGGGAAGC-GCCAAGGAC--TAGCG-AAATAGA-------GGATGGC---CTTCCCGCG--GCGTCCTGGCATGCCGC-GGGGATT--AAAGGG---TCTCCAAATGAAAATGTCGT---ACACAGTACGACTCTCGGCAACGGATATCTAGGCTCTCGCATCGATGAAGAACGTAGCAAACTGCGATAGTTGGTGTGAATTGCAGAATCCCGTGAACCATGGAGTCTTTGAACGCAAGTTGCGCCCGAAGCCATTAGGCCGAGGGCACGTCTGCCTGGGCGT--CACGCATTGCGTCGTGCCCC------CCTCACCCGTGTCCCGAA-AGGGTCGCGGGCCTC-AGGGGCGGGGGCGGAAGTTGGCTTCCCGTGCGGCGTTTGCGGCTAGCCTGAAACAACGGTTCCCTCGGCGCGGACGTCGCGAC-AAGTGGTGGTCCGTCGAGATTGTACGCGAGTTGCCGGCAAGCTGCGTCGAGGAGAGCATT--TGGACCCT----GTGCGAG-ACGAGTCCCTT-CGGCGAGGGGCA---------------------------------------------------------------------------------------------------------------------------------------AGGGGCAA
scandens4       TCAAATCCTCGTACC----GAATGACCTGCGAACACGTTCCGAAAATCAC-AAGCGCTGTTGCGCCCTTGGTCGGT------GCGGGTCGGTGAC-----------TTGTTGCCGGACGCGTCGAGCATCGAAAACAAAATCCGGCGCGGGAAGC-GCCAAGGAC--TAGCG-AAATAGA-------GGATGGC---CTTCCCGCG--GCGTCCTGGCATGCCGC-GGGGATT--AAAGGG---TCTCCAAATGAAAATGTCGT---AGACAGTACGACTCTCGGCAACGGATATCTAGGCTCTCGCATCGATGAAGAACGTAGCAAACTGCGATAGTTGGTGTGAATTGCAGAATCCCGTGAACCATGGAGTCTTTGAACGCAAGTTGCGCCCGAAGCCATTAGGCCGAGGGCACGTCTGCCTGGGCGT--CACGCATTGCGTCGTGCCCC------CCTCACCCGTGTCCCGAA-AGGGTCGCGGGCCTT-AGGGGCGGGGGCGGAAGTTGGCTTCCCGTGCGGCGTTTGCGGCTAGCCTGAAACAACGGTTCCCTCGGCGCGGACGTCGCGAC-AAGTGGTGGTCCGTCGAGATTGTACGCGAGTTGCCGGCAAGCTGCGTCGAGGAGAGCATT--TGGACCCT----GTGCGAG-ACGAGTCCCTT-CGGCGAGGGGCA---------------------------------------------------------------------------------------------------------------------------------------AGGGGCAA
scandens3       TCAAATCCTCGTACC----GAATGACCTGCGAACACGTTCCGAAAATCAC-AAGCGCTGTTGCGCCCTTGGTCGGT------GCGGGTCGGTGAC-----------TTGTTGCCGGACGCGTCGAGCATCGAAAACAAAATCCGGCGCGGGAAGC-GCCAAGGAC--TAGCG-AAATAGA-------GGATGGC---CTTCCCGCG--GCGTCCTGGCATGCCGC-GGGGATT--AAAGGG---TCTCCAAATGAAAATGTCGT---AGACAGTACGACTCTCGGCAACGGATATCTAGGCTCTCGCATCGATGAAGAACGTAGCAAACTGCGATAGTTGGTGTGAATTGCAGAATCCCGTGAACCATGGAGTCTTTGAACGCAAGTTGCGCCCGAAGCCATTAGGCCGAGGGCACGTCTGCCTGGGCGT--CACGCATTGCGTCGTGCCCC------CCTCACCCGTGTCCCGAA-AGGGTCGCGGGCCTT-AGGGGCGGGGGCGGAAGTTGGCTTCCCGTGCGGCGTTTGCGGCTAGCCTGAAACAACGGTTCCCTCGGCGCGGACGTCGCGAC-AAGTGGTGGTCCGTCGAGATTGTACGCGAGTTGCCGGCAAGCTGCGTCGAGGAGAGCATT--TGGACCCT----GTGCGAG-ACGAGTCCCTT-CGGCGAGGGGCA---------------------------------------------------------------------------------------------------------------------------------------AGGGGCAA
scandens2       TCAAATCCTCGTACC----GAATGACCTGCGAACACGTTCCGAAAATCAC-AAGCGCTGTTGCGCCCTTGGTCGGT------GCGGGTCGGTGAC-----------TTGTTGCCGGACGCGTCGAGCATCGAAAACAAAATCCGGCGCGGGAAGC-GCCAAGGAC--TAGCG-AAATAGA-------GGATGGC---CTTCCCGCG--GCGTCCTGGCATGCCGC-GGGGATT--AAAGGG---TCTCCAAATGAAAATGTCGT---AGACAGTACGACTCTCGGCAACGGATATCTAGGCTCTCGCATCGATGAAGAACGTAGCAAACTGCGATAGTTGGTGTGAATTGCAGAATCCCGTGAACCATGGAGTCTTTGAACGCAAGTTGCGCCCGAAGCCATTAGGCCGAGGGCACGTCTGCCTGGGCGT--CACGCATTGCGTCGTGCCCC------CCTCACCCGTGTCCCGAA-AGGGTCGCGGGCCTT-AGGGGCGGGGGCGGAAGTTGGCTTCCCGTGCGGCGTTTGCGGCTAGCCTGAAACAACGGTTCCCTCGGCGCGGACGTCGCGAC-AAGTGGTGGTCCGTCGAGATTGTACGCGAGTTGCCGGCAAGCTGCGTCGAGGAGAGCATT--TGGACCCT----GTGCGAG-ACGAGTCCCTT-CGGCGAGGGGCA---------------------------------------------------------------------------------------------------------------------------------------AGGGGCAA
sakesarense     TCAAATCCTTGTACC----GAATGACCTGCGAACACGTTCCGAAAATCAC-AA----------GCCCTTGCTCGGT------GCGGGTCGGTGAC-----------TTGTTGCCGGACGCGTCGAGCATCGAAAACAAAATCCGGCGCGGGAAGC-GCCAAGGAC--TAGCG-AAATAGA-------GGATGGC---CTTCCCGCG--GCATCCTGGCGTGCCGC-GGGGATT-AAAAGGG---TCTCCAAATGAAAATGTTGT---ACACAGTACGACTCTCGGCAACGGATATCTAGGCTCTCGCATCGATGAAGAACGTAGCAAACTGCGATAGTTGGTGTGAATTGCAGAATCCCGCGAACCATGGAGTCTTTGAACGCAAGTTGCGCCCGAAGCCATTAGGCCGAGGGCACGTCTGGCTGGGCGT--CACGCATTGCGTCGTCCCCC------CCTCACCCGTGTCCCGAA-AGGGTCGCGGGCCTTAAGGGGAGGGGGCGGAAGTTGGCTTCCCGTGCGGCGTTTGCGGCTAGCCTGAAACGACGGTTCCCTCGGCGCGGACGTCGCGACAAAGTGGTGGTCCGTCGAGATTGTACGCGAGTTGCCGGCAAGCTGCGTCGAGGAGAGCATT--TGGACCCT----GTGCGAG-ACGAGTCCCTT-CGGCGAGGGGCAA----------------------------------------------------------------------------------------------------------------------------------------------
rossicum        TCAAATCCTCGTACC----GAATGACCTGCGAACACGTTCCGAAAATCAC-AAGCGCTGTTGCGCCCTTGGTCGGT------GCGGGTCGGTGAC-----------TTGTTGCCGGACGCGTCGAGCATCGAAAACAAAATCCGGCGCGGGAAGC-GCCAAGGAC--TAGCG-AAATAGA-------GGATGGC---CTTCCCGCG--GCGTCCTGGCATGCCGC-GGGGATT--AAAGGG---TCTCCAAATGAAAATGTTGT---ACACAGTACGACTCTCGGCAACGGATATCTAGGCTCTCGCATCGATGAAGAACGTAGCAAACTGCGATAGTTGGTGTGAATTGCAGAATCCCGCGAACCATGGAGTCTTTGAACGCAAGTTGCGCCCGAAGCCATTAGGCCGAGGGCACGTCTGCTTGGGCGT--CACGCATTGCGTCGTGCCCC------CCTCACCCGTGTCCCGAA-GGGGTCGCGGGCCTT-AGGGGCGGGGGCGGAAGTTGGCTTCCCGCGCGGCGTTTGCGGCTAGCCCGAAACAACGGTTCCCTCGGCGCGGACGTCGCGAC-AAGTGGTGGTCCGTCGAGATTGTACGCGAGTTGCCGGCAAGCTGCGTCGAGGAGAGCATT--TGGACCCT----GTGCGAG-ACGAGTCCCTT-CGGCGAGGGGCAATCGCAACGATTGCGACCCCAGGTCAGGCGGGGCTACCCGCTGAGTTTAAGCATAGCAATAAGCGGAGGAAAGGGCGCCGGCAAGCTGCGTCGAGGAGAGCATTTGGACCCTGTGCGAGACGAGTCCCTTCGGCGAGGGGCAA
rehmannii       TCAAATCCTCGTACC----GAATGACCTGCGAACACGTTCCGAAAATCAC-AAGCGCTGTTGCGCCCTTGGTCGGT------GCGGGTCGGTGAC-----------TTGTTGCCGGACGCGTCGAGCATCGAAAACAAAATCCGGCGCGGGAAGC-GCCAAGGAC--TAGCG-AAATAGA-------GGATGGC---CTTCCCGCG--GCGTCCTGGCATGCCGC-GGGGATT--AAAGGG---TCTCCAAATGAAAATGTCGT---ACACAGTACGACTCTCGGCAACGGATATCTAGGCTCTCGCATCGATGAAGAACGTAGCAAACTGCGATAGTTGGTGTGAATTGCAGAATCCCGTGAACCATGGAGTCTTTGAACGCAAGTTGCGCCCGAAGCCATTAGGCCGAGGGCACGTCTGCCTGGGCGT--CACGCATTGCGTCGTGCCCC------CCTCACCCGTGTCCCGAA-AGGGTCGCGGGCCTT-AGGGGCGGGGGCGGAAGTTGGCTTCCCGTGCGGCGTTTGCGGCTAGCCTGAAACAACGGTTCCCTCGGCGCGGACGTCGCGAC-AAGTGGTGGTCCGTCGAGATTGTACGCGAGTTGCCGGCAAGCTGCGTCGAGGAGAGCATT--TGGACCCT----GTGCGAG-ACGAGTCCCTT-CGGCGAGGGGCA---------------------------------------------------------------------------------------------------------------------------------------AGGGGCAA
pumilum         TCAAATCCTTGTACC----GAATGACCTGCGAACACGTTCCGAAAATCAC-AAGCGCTGTTGCGCCCTTGGTCGGT------GCGGGTCGGCGAC-----------TTGTTGCCGGACGCGTCGAGCATCGAAAACAAAATCCGGCGCGGGAAGC-GCCAAGGAC--TAGCG-AAATAGA-------GGATGGC---CTTCCCGCG--GCATCCTGGCATGCCGC-GGGGATT-AAAAGGG---TCTCCAAATGAAAATGTTGT---ACACAGTACGACTCTCGGCAACGGATATCTAGGCTCTCGCATCGATGAAGAACGTAGCAAACTGCGATAGTTGGTGTGAATTGCAGAATCCCGTGAACCATGGAGTCTTTGAACGCAAGTTGCGCCCGAAGCCATTAGGCCGAGGGCACGTCTGCCTGGGCGT--CACGCATTGCGTCGTGCCCC------CCTCAGCCGCGTCCCGAA-AGGGTCGCGGGCCTT-AGGGGTGGGGGCGGAAGTTGGCTTCCCGTGCAGCGTTTGCGGCTAGCCTGAAACAACGGTTCCCTCGGCGCGGACGTCGCGAC-AAGTGGTGGTCCGTCGAGATTGTACGCGAGTTGCCGGCAAGCTGCGTCGAGGAGAGCATT--TGGACCCT----GTGCGAG-ACGAGTCCCTT-CGGCGAGGGGCAA--------------------------------------------------------------------------------------------------------------------------------------AGGGGCAA
parviflorum     TCGAATCCTTGTACC----GAATGACCTGCGAACACGTTCCGAAAATCAC-AAGCGCTGTTGCGCCCTTGGTCGGT------GCGGGTCGGCGAC-----------TTGTTGCCGGACGCGTCGAGCATCGAAAACAAAATCCGGCGCGGGAAGC-GCCAAGGAC--TAGCG-AAATAGA-------GGATGGC---CTTCCCGCG--GCATCCTGGCATGCCGC-GGGGATT-AAAAGGG---TCTCCAAATGAAAATGTTGT---ACACAGTACGACTCTCGGCAACGGATATCTGGGCTCTCGCATCGATGAAGAACGTAGCAAACTGCGATAGTTGGTGTGAATTGCAGAATCCCGTGAACCATGGAGTCTTTGAACGCAAGTTGCGCCCGAAGCCATTAGGCCGAGGGCACGTCTGCCTGGGCGT--CACGCATTGCGTCGTGCCCC------CCTCACCCGCGTCCCGAA-AGGGTCGCGGGCCTT-AGGGGTGGGGGCGGAAGTTGGCTTCCCGTGCAGCGTTTGCGGCTAGCCTGAAACAACGGTTCCCTCGGCGCGGACGTCGCGAC-AAGTGGTGGTCCGTCGAGATTGTACGCGAGTTGCCGGCAAGCTGCGTCGAGGAGAGCATT--TGGACCCT----GTGCGAG-ACGAGTCCCTT-CGGCGAGGGGCAA--------------------------------------------------------------------------------------------------------------------------------------AGGGGCAA
parviflorum2    TCGAATCCTTGTACC----GAATGACCTGCGAACACGTTCCGAAAATCAC-AAGCGCTGTTGCGCCCTTGGTCGGT------GCGGGTCGGCGAC-----------TTGTTGCCGGACGCGTCGAGCATCGAAAACAAAATCCGGCGCGGGAAGC-GCCAAGGAC--TAGCG-AAATAGA-------GGATGGC---CTTCCCGCG--GCATCCTGGCATGCCGC-GGGGATT-AAAAGGG---TCTCCAAATGAAAATGTTGT---ACACAGTACGACTCTCGGCAACGGATATCTGGGCTCTCGCATCGATGAAGAACGTAGCAAACTGCGATAGTTGGTGTGAATTGCAGAATCCCGTGAACCATGGAGTCTTTGAACGCAAGTTGCGCCCGAAGCCATTAGGCCGAGGGCACGTCTGCCTGGGCGT--CACGCATTGCGTCGTGCCCC------CCTCACCCGCGTCCCGAA-AGGGTCGCGGGCCTT-AGGGGTGGGGGCGGAAGTTGGCTTCCCGTGCAGCGTTTGCGGCTAGCCTGAAACAACGGTTCCCTCGGCGCGGACGTCGCGAC-AAGTGGTGGTCCGTCGAGATTGTACGCGAGTTGCCGGCAAGCTGCGTCGAGGAGAGCATT--TGGACCCT----GTGCGAG-ACGAGTCCCTT-CGGCGAGGGGCAA--------------------------------------------------------------------------------------------------------------------------------------AGGGGCAA
nigrum          TCAAATCCTCGTACC----GAATGACCTGCGAACACGTTCCGAAAGTCAC-AAGCGCTGTTGCGCCCTTGGTCGGT------GCGGGTCGGTGAC-----------TTGTTGCCGGACGCGTCGAGCATCGAAAACAAAATCCGGCGCGGGAAGC-GCCAAGGAC--TAGCGAAAATAGA-------GGATGGC---CTTCCCGCG--GCGTCCTGGCATGCCGCGGGGGAAT--AAAGGG---TCTCCAAATGAAAATGTTGTAC-ACACAGTACGACTCTCGGCAACGGATATCTAGGCTCTCGCATCGATGAAGAACGTAGCAAACTGCGATAGTTGGTGTGAATTGCAGAATCCCGCGAACCATGGAGTCTTTGAACGCAAGTTGCGCCCGAAGCCATTAGGCCGAGGGCACGTCTGCCTGGGCGT--CACGCATTGCGTCGTGCCCC------CCTCACCCGTGTCCCGAA-AGGGTCGCGGGCCTT-AGGGGCGGGGGCGGAAGTTGGCTTCCCGTGCAGCGTTTGCGGCTAGCCTGAAACAACGGTTCCCTCGGCGCGGACGTCGCGAC-AAGTGGTGGTCCGTCGAGATTGTACGCGAGTTGCCGGCAAGCTGCGTCGAGGAGAGCATT--TGGACCCT----GTGCGAG-ACGAGTCCCTT-CGGCGAGGGGCAATCGCAACGAT-GCGACCCCAGGACAGATGAGGTCCCTATGGTC---------------------------GAGTTGCCGGCAAGCTGCGTCGAGGAGAGCATTTGGACCCTGTGCGAGACGAGTCCCTTCGGCGAGGGGCAA
mozaffarianii   TCAAATCCTTGTACC----GAATGACCTGCGAACACGTTCCGAAAATCAC-AAGCGCTGTTGCGCCCTTGGTCGGT------GCGGGTCGGTGAC-----------TTGTTGCCGGACGCGTCGAGCATCGAAAACAGAATCCGGCGCGGGAAGC-GCCAAGGAC--TCGCG-AAATAGA-------GGATGGC---CTTCCCGCG--GCATCCTGGCATGCCGC-GGGGATT-AAAAGGG---TCTCCAAATGAGAATGTTGT---ACACAGTACGACTCTCGGCAACGGATATCTAGGCTCTCGCATCGATGAAGAACGTAGCAAACTGCGATAGTTGGTGTGAATTGCAGAATCCCGTGAACCATGGAGTCTTTGAACGCAAGTTGCGCCCGAAGCCATTAGGCCGAGGGCACGTCTGCCTGGGCGT--CACGCATTGCGTCGTGCCCC------CCTCAGCCGCGTCCCGAA-AGGGTCGCGGGCCTT-AGGGGTGGGGGCGGAAGTTGGCTTCCCGTGCAGCGTTTGCGGCTAGCCTGAAACAACGGTTCCCTCGGCGCGGACGTCGCGAC-AAGTGGTGGTCCGTCGAGATTGTACGCGAGTTGCCGGCAAGCTGCGTCGAGGAGAGCATT--TGGACCCT----GTGCGAG-ACGAGTCCCTT-CGGCGAGGGGCAATCGCAACGATTGCGACCCCAG-----------------------------------------------------------------------------------------------------------------AGGGGCAA
maeoticum       TCAAATCCTCGTACC----GAATGACCTGCGAACACGTTCCGAAAATGAC-AAGCGCTGTTGCGCCCTCGGTCGGT------GCGGGTCGGCGAC-----------TTGTTGCCGGACGCGTCGAGCATCGAAAACAAAATCCGGCGCGGGAAGC-GCCAAGGAC--TAGCG-AAATAGA-------GGATGGC---CTTCCCGCG--GCATCCTGGCATGCCGC-GGGGATT--AAAGGG---TCTCCAAATGAAAATGTTGT---ACACAGTACGACTCTCGGCAACGGATATCTAGGCTCTCGCATCGATGAAGAACGTAGCAAACTGCGATAGTTGGTGTGAATTGCAGAATCCCGTGAACCATGGAGTCTTTGAACGCAAGTTGCGCCCGAAGCCATTAGGCCGAGGGCACGTCTGCCTGGGCGT--CACGCATTGCGTCGTGCCCC------CCTCGCCCGTGTCCCGAA-AGGGTCGCGGGCCTT-CGGGGCGGGGGCGGAAGTTGGCTTCCCGTGCAGCGTTTGCGGCTAGCCTGAAACAACGGTTCCCTCGGCGCGGACGTCGCGAC-AAGTGGTGGTCCGTCGAGATTGTGCGCGAGTTGCCGGCAAGCTGCGTCGAGGAGAGCATT--TGGACCCT----GTGCGAG-ACGAGTCCCTT-CGGCGAGGGGCA---------------------------------------------------------------------------------------------------------------------------------------AGGGGCAA
jailicola       TCAAATCCTCGTACC----GAATGACCTGCGAACACGTTCCGAAAATCAC-AAGCGCTGTTGCGCCCTTGGTCGGT------GCGGGTCGGTGAC-----------TTGTTGCCGGACGCGTCGAGCATCGAAAACAAAATCCGGCGCGGGAAGC-GCCAAGGAC--TAGCG-AAATAGA-------GGATGGC---CTTCCCGCG--GCGTCCTGGCATGCCGC-GGGGATT--AAAGGG---TCTCCAAATGAAAATGTTGT---ACACAGTACGACTCTCGGCAACGGATATCTAGGCTCTCGCATCGATGAAGAACGTAGCAAACTGCGATAGTTGGTGTGAATTGCAGAATCCCGCGAACCATGGAGTCTTTGAACGCAAGTTGCGCCCGAAGCCATTAGGCCGAGGGCACGTCTGCCTGGGCGT--CACGCATTGCGTCGTGCCCC------CCTCACCCGTGTCCCGAA-AGGGTCGCGGGCCTT-AGGGGCGGGGGCGGAAGTTGGCTTCCCGCGCGGCGTTTGCGGCTAGCCCGAAACAACGGTTCCCTCGGCGCGGACGTCGCGAC-AAGTGGTGGTCCGTCGAGATTGTACGCGAGTTGCCGGCAAGCTGCGTCGAGGAGAGCATT--TGGACCCT----GTGCGAG-ACGAGTCCCTT-CGGCGAGGGGCA---------------------------------------------------------------------------------------------------------------------------------------AGGGGCAA
intermedium     TCAAATCCTCGTACC----GAATGACCTGCGAACACGTTCCGAAAATGAC-AAGCGCTGTTGCGCCCTCGGTCGGT------GCGGGTCGGCGAC-----------TTGTTGCCGGACGCGTCGAGCATCGAAAACAAAATCCGGCGCGGGAAGC-GCCAAGGAC--TAGCG-AAATAGA-------GGATGGC---CTTCCCGCG--GCATCCTGGCATGCCGC-GGGGATT--AAAGGG---TCTCCAAATGAAAATGTTGT---ACACAGTACGACTCTCGGCAACGGATATCTAGGCTCTCGCATCGATGAAGAACGTAGCAAACTGCGATAGTTGGTGTGAATTGCAGAATCCCGTGAACCATGGAGTCTTTGAACGCAAGTTGCGCCCGAAGCCATTAGGCCGAGGGCACGTCTGCCTGGGCGT--CACGCATTGCGTCGTGCCCC------CCTCGCCCGTGTCCCGAA-AGGGTCGCGGGCCTT-CGGGGCGGGGGCGGAAGTTGGCTTCCCGTGCAGCGTTTGCGGCTAGCCTGAAACAACGGTTCCCTCGGCGCGGACGTCGCGAC-AAGTGGTGGTCCGTCGAGATTGTGCGCGAGTTGCCGGCAAGCTGCGTCGAGGAGAGCATT--TGGACCCT----GTGCGAG-ACGAGTCCCTT-CGGCGAGGGGCA---------------------------------------------------------------------------------------------------------------------------------------AGGGGCAA
hirundinaria    TCAAATCCTCGTACC----GAATGACCTGCGAACACGTTCCGAAAATGAC-AAGCGCTGTTGCGCCCTCGGTCGGT------GCGGGTCGGCGAC-----------TTGTTGCCGGACGCGTCGAGCATCGAAAACAAAATCCGGCGCGGGAAGC-GCCAAGGAC--TAGCG-AAATAGA-------GGATGGC---CTTCCCGCG--GCATCCTGGCATGCCGC-GGGGATT--AAAGGG---TCTCCAAATGAAAATGTTGT---ACACAGTACGACTCTCGGCAACGGATATCTAGGCTCTCGCATCGATGAAGAACGTAGCAAACTGCGATAGTTGGTGTGAATTGCAGAATCCCGTGAACCATGGAGTCTTTGAACGCAAGTTGCGCCCGAAGCCATTAGGCCGAGGGCACGTCTGCCTGGGCGT--CACGCATTGCGTCGTGCCCC------CCTCGCCCGTGTCCCGAA-AGGGTCGCGGGCCTT-CGGGGCGGGGGCGGAAGTTGGCTTCCCGTGCAGCGTTTGCGGCTAGCCTGAAACAACGGTTCCCTCGGCGCGGACGTCGCGAC-AAGTGGTGGTCCGTCGAGATTGTGCGCGAGTTGCCGGCAAGCTGCGTCGAGGAGAGCATT--TGGACCCT----GTGCGAG-ACGAGTCCCTT-CGGCGAGGGGCA---------------------------------------------------------------------------------------------------------------------------------------AGGGGCAA
hirundinaria3   TCAAATCCTCGTACC----GAATGACCTGCGAACACGTTCCGAAAATCAC-AAGCGCTGTTGCGCCCTTGGTCGGT------GCGGGTCGGTGAC-----------TTGTTGCCGGACGCGTCGAGCATCGAAAACAAAATCCGGCGCGGGAAGC-GCCAAGGAC--TAGCG-AAATAGA-------GGATGGC---CTTCCCGCG--GCGTCCTGGCATGCCGC-GGGGATT--AAAGGG---TCTCCAAATGAAAATGTTGT---ACACAGTACGACTCTCGGCAACGGATATCTAGGCTCTCGCATCGATGAAGAACGTAGCAAACTGCGATAGTTGGTGTGAATTGCAGAATCCCGTGAACCATGGAGTCTTTGAACGCAAGTTGCGCCCGAAGCCATTAGGCCGAGGGCACGTCTGCCTGGGCGT--CACGCATTGCGTCGTGCCCC------CCTCACCCGTGTCCCGAA-AGGGTCGCGGGCCTT-AGGGGCGGGGGCGGAAGTTGGCTTCCCGCGCGGCGTTTGCGGCTAGCCTGAAACAACGGTTCCCTCGGCGCGGACGTCGCGAC-AAGTGGTGGTCCGTCGAGATTGTACGCGAGTTGCCGGCAAGCTGCGTCGAGGAGAGCATT--TGGACCCT----GTGCGAG-ACGAGTCCCTT-CGGCGAGGGGCA---------------------------------------------------------------------------------------------------------------------------------------AGGGGCAA
hirundinaria2   TCAAATCCTCGTACC----GAATGACCTGCGAACACGTTCCGAAAATCAC-AAGCGCTGTTGCGCCCTTGGTCGGT------GCGGGTCGGTGAC-----------TTGTTGCCGGACGCGTCGAGCATCGAAAACAAAATCCGGCGCGGGAAGC-GCCAAGGAC--TAGCG-AAATAGA-------GGATGGC---CTTCCCGCG--GCGTCCTGGCATGCCGC-GGGGATT--AAAGGG---TCTCCAAATGAAAATGTTGT---ACACAGTACGACTCTCGGCAACGGATATCTAGGCTCTCGCATCGATGAAGAACGTAGCAAACTGCGATAGTTGGTGTGAATTGCAGAATCCCGTGAACCATGGAGTCTTTGAACGCAAGTTGCGCCCGAAGCCATTAGGCCGAGGGCACGTCTGCCTGGGCGT--CACGCATTGCGTCGTGCCCC------CCTCACCCGTGTCCCGAA-AGGGTCGCGGGCCTT-AGGGGCGGGGGCGGAAGTTGGCTTCCCGCGCGGCGTTTGCGGCTAGCCCGAAACAACGGTTCCCTCGGCGCGGACGTCGCGAC-AAGTGGTGGTCCGTCGAGATTGTACGCGAGTTGCCGGCAAGCTGCGTCGAGGAGAGCATT--TGGACCCT----GTGCGAG-ACGAGTCCCTT-CGGCGAGGGGCA---------------------------------------------------------------------------------------------------------------------------------------AGGGGCAA
Gomphocarpos    TCAAATCCTTGTACC----GAATGACCCGCGAACGCGTTCCGAAGACGATGAAGCGCTGCTGCGCCCTTGCTCGGTCGGCCGGCGGCTCGGTCAC-----------TTGCCGCCGGACGCGCCGAGCATCGAAAACAAAATCCGGCGCGGGAAGC-GCCAAGGACCATAGCG-AAACAGAGAAGAGGGGACGGCCTACTTCCCGCG--GTGC--------------GGGGACT--AAAGGGGTCTCTCCGAACGAAAGAGA------ACATTATACGACTCTCGGCAACGGATATCTAGGCTCTCGCATCGATGAAGAACGTAGCAAACTGCGATAGTTGGTGTGAATTGCAGAATCCCGTGAACCATGGAGTCTTTGAACGCAAGTTGCGCCCGAAGCCATTAGGCCGAGGGCACGTCTGCCTGGGCGT--CACGCACTGCGTCGTCCCCC------CCTCGCCCGCGTCCCGAAGGGGGTCGCGGGCCCT-TATCGTGGGGACGGAAGTTGGCTTCCCGTGCAGCGTTCGCGGCTAGCCCGAAAC-ACGGCTCCCTCGCCGCGGAGGTCGCGAC-AAGTGGTGGT-CGTCGAGATTGTACGCAAGTTGCCGGCAAGCTGCGGCGAGGAGAGCGTTTCTGTACCCC----GTGCGAGAATGAGTCCCTCGCCGAGAGGGGCGATTCCGAGGATTGCGACCCCAGGTCAGGCCGAGAATGAGTCCC----------------------------TCGCCGAG--------------------------------------------------------AGGGGCGA
glaucum         TCAAATCCTTGTACC----GAATGACCTGCGAACACGTTCCGAAAATCAC-AA----------GCCCTTGCTCGGT------GCGGGTCGGTGAC-----------TTGTTGCCGGACGCGTCGAGCATCGAAAACAAAATCCGGCGCGGGAAGC-GCCAAGGAC--TAGCG-AAATAGA-------GGATGGC---CTTCCCGCG--GCATCCTGGCGTGCCGC-GGGGATT-AAAAGGG---TCTCCAAATGAAAATGTTGT---ACACAGTACGACTCTCGGCAACGGATATCTAGGCTCTCGCATCGATGAAGAACGTAGCAAACTGCGATAGTTGGTGTGAATTGCAGAATCCCGCGAACCATGGAGTCTTTGAACGCAAGTTGCGCCCGAAGCCATTAGGCCGAGGGCACGTCTGGCTGGGCGT--CACGCATTGCGTCGTCCCCC------CCTCACCCGTGTCCCGAA-AGGGTCGCGGGCCTTAAGGGGAGGGGGCGGAAGTTGGCTTCCCGTGCGGCGTTTGCGGCTAGCCTGAAACGACGGTTCCCTCGGCGCGGACGTCGCGACAAAGTGGTGGTCCGTCGAGATTGTACGCGAGTTGCCGGCAAGCTGCGTCGAGGAGAGCATT--TGGACCCT----GTGCGAG-ACGAGTCCCTT-CGGCGAGGGGCAA----------------------------------------------------------------------------------------------------------------------------------------------
fuscatum        TCAAATCCTCGTACC----GAATGACCTGCGAACACGTTCCGAAAATGAC-AAGCGCTGTTGCGCCCTCGGTCGGT------GCGGGTCGGCGAC-----------TTGTTGCCGGACGCGTCGAGCATCGAAAACAAAATCCGGCGCGGGAAGC-GCCAAGGAC--TAGCG-AAATAGA-------GGATGGC---CTTCCCGCG--GCATCCTGGCATGCCGC-GGGGATT--AAAGGG---TCTCCAAATGAAAATGTTGT---ACACAGTACGACTCTCGGCAACGGATATCTAGGCTCTCGCATCGATGAAGAACGTAGCAAACTGCGATAGTTGGTGTGAATTGCAGAATCCCGTGAACCATGGAGTCTTTGAACGCAAGTTGCGCCCGAAGCCATTAGGCCGAGGGCACGTCTGCCTGGGCGT--CACGCATTGCGTCGTGCCCC------CCTCGCCCGTGTCCCGAA-AGGGTCGCGGGCCTT-CGGGGCGGGGGCGGAAGTTGGCTTCCCGTGCAGCGTTTGCGGCTAGCCTGAAACAACGGTTCCCTCGGCGCGGACGTCGCGAC-AAGTGGTGGTCCGTCGAGATTGTGCGCGAGTTGCCGGCAAGCTGCGTCGAGGAGAGCATT--TGGACCCT----GTGCGAG-ACGAGTCCCTT-CGGCGAGGGGCA---------------------------------------------------------------------------------------------------------------------------------------AGGGGCAA
fuscatum5       TCAAATCCTCGTACC----GAATGACCTGCGAACACGTTCCGAAAATGAC-AAGCGCTGTTGCGCCCTCGGTCGGT------GCGGGTCGGCGAC-----------TTGTTGCCGGACGCGTCGAGCATCGAAAACAAAATCCGGCGCGGGAAGC-GCCAAGGAC--TAGCG-AAATAGA-------GGATGGC---CTTCCCGCG--GCATCCTGGCATGCCGC-GGGGATT--AAAGGG---TCTCCAAATGAAAATGTTGT---ACACAGTACGACTCTCGGCAACGGATATCTAGGCTCTCGCATCGATGAAGAACGTAGCAAACTGCGATAGTTGGTGTGAATTGCAGAATCCCGTGAACCATGGAGTCTTTGAACGCAAGTTGCGCCCGAAGCCATTAGGCCGAGGGCACGTCTGCCTGGGCGT--CACGCATTGCGTCGTGCCCC------CCTCGCCCGTGTCCCGAA-AGGGTCGCGGGCCTT-CGGGGCGGGGGCGGAAGTTGGCTTCCCGTGCAGCGTTTGCGGCTAGCCTGAAACAACGGTTCCCTCGGCGCGGACGTCGCGAC-AAGTGGTGGTCCGTCGAGATTGTGCGCGAGTTGCCGGCAAGCTGCGTCGAGGAGAGCATT--TGGACCCT----GTGCGAG-ACGAGTCCCTT-CGGCGAGGGGCA---------------------------------------------------------------------------------------------------------------------------------------AGGGGCAA
fuscatum4       TCAAATCCTCGTACC----GAATGACCTGCGAACACGTTCCGAAAATGAC-AAGCGCTGTTGCGCCCTCGGTCGGT------GCGGGTCGGCGAC-----------TTGTTGCCGGACGCGTCGAGCATCGAAAACAAAATCCGGCGCGGGAAGC-GCCAAGGAC--TAGCG-AAATAGA-------GGATGGC---CTTCCCGCG--GCATCCTGGCATGCCGC-GGGGATT--AAAGGG---TCTCCAAATGAAAATGTTGT---ACACAGTACGACTCTCGGCAACGGATATCTAGGCTCTCGCATCGATGAAGAACGTAGCAAACTGCGATAGTTGGTGTGAATTGCAGAATCCCGTGAACCATGGAGTCTTTGAACGCAAGTTGCGCCCGAAGCCATTAGGCCGAGGGCACGTCTGCCTGGGCGT--CACGCATTGCGTCGTGCCCC------CCTCGCCCGTGTCCCGAA-AGGGTCGCGGGCCTT-CGGGGCGGGGGCGGAAGTTGGCTTCCCGTGCAGCGTTTGCGGCTAGCCTGAAACAACGGTTCCCTCGGCGCGGACGTCGCGAC-AAGTGGTGGTCCGTCGAGATTGTGCGCGAGTTGCCGGCAAGCTGCGTCGAGGAGAGCATT--TGGACCCT----GTGCGAG-ACGAGTCCCTT-CGGCGAGGGGCA---------------------------------------------------------------------------------------------------------------------------------------AGGGGCAA
fuscatum3       TCAAATCCTCGTACC----GAATGACCTGCGAACACGTTCCGAAAATGAC-AAGCGCTGTTGCGCCCTCGGTCGGT------GCGGGTCGGCGAC-----------TTGTTGCCGGACGCGTCGAGCATCGAAAACAAAATCCGGCGCGGGAAGC-GCCAAGGAC--TAGCG-AAATAGA-------GGATGGC---CTTCCCGCG--GCATCCTGGCATGCCGC-GGGGATT--AAAGGG---TCTCCAAATGAAAATGTTGT---ACACAGTACGACTCTCGGCAACGGATATCTAGGCTCTCGCATCGATGAAGAACGTAGCAAACTGCGATAGTTGGTGTGAATTGCAGAATCCCGTGAACCATGGAGTCTTTGAACGCAAGTTGCGCCCGAAGCCATTAGGCCGAGGGCACGTCTGCCTGGGCGT--CACGCATTGCGTCGTGCCCC------CCTCGCCCGTGTCCCGAA-AGGGTCGCGGGCCTT-CGGGGCGGGGGCGGAAGTTGGCTTCCCGTGCAGCGTTTGCGGCTAGCCTGAAACAACGGTTCCCTCGGCGCGGACGTCGCGAC-AAGTGGTGGTCCGTCGAGATTGTGCGCGAGTTGCCGGCAAGCTGCGTCGAGGAGAGCATT--TGGACCCT----GTGCGAG-ACGAGTCCCTT-CGGCGAGGGGCA---------------------------------------------------------------------------------------------------------------------------------------AGGGGCAA
fuscatum2       TCAAATCCTCGTACC----GAATGACCTGCGAACACGTTCCGAAAATGAC-AAGCGCTGTTGCGCCCTCGGTCGGT------GCGGGTCGGCGAC-----------TTGTTGCCGGACGCGTCGAGCATCGAAAACAAAATCCGGCGCGGGAAGC-GCCAAGGAC--TAGCG-AAATAGA-------GGATGGC---CTTCCCGCG--GCATCCTGGCATGCCGC-GGGGATT--AAAGGG---TCTCCAAATGAAAATGTTGT---ACACAGTACGACTCTCGGCAACGGATATCTAGGCTCTCGCATCGATGAAGAACGTAGCAAACTGCGATAGTTGGTGTGAATTGCAGAATCCCGTGAACCATGGAGTCTTTGAACGCAAGTTGCGCCCGAAGCCATTAGGCCGAGGGCACGTCTGCCTGGGCGT--CACGCATTGCGTCGTGCCCC------CCTCGCCCGTGTCCCGAA-AGGGTCGCGGGCCTT-CGGGGCGGGGGCGGAAGTTGGCTTCCCGTGCAGCGTTTGCGGCTAGCCTGAAACAACGGTTCCCTCGGCGCGGACGTCGCGAC-AAGTGGTGGTCCGTCGAGATTGTGCGCGAGTTGCCGGCAAGCTGCGTCGAGGAGAGCATT--TGGACCCT----GTGCGAG-ACGAGTCCCTT-CGGCGAGGGGCA---------------------------------------------------------------------------------------------------------------------------------------AGGGGCAA
fusc_bois       TCAAATCCTCGTACC----GAATGACCTGCGAACACGTTCCGAAAATGAC-AAGCGCTGTTGCGCCCTCGGTCGGT------GCGGGTCGGCGAC-----------TTGTTGCCGGACGCGTCGAGCATCGAAAACAAAATCCGGCGCGGGAAGC-GCCAAGGAC--TAGCG-AAATAGA-------GGATGGC---CTTCCCGCG--GCATCCTGGCATGCCGC-GGGGATT--AAAGGG---TCTCCAAATGAAAATGTTGT---ACGCAGTACGACTCTCGGCAACGGATATCTAGGCTCTCGCATCGATGAAGAACGTAGCAAACTGCGATAGTTGGTGTGAATTGCAGAATCCCGTGAACCATGGAGTCTTTGAACGCAAGTTGCGCCCGAAGCCATTAGGCCGAGGGCACGTCTGCCTGGGCGT--CACGCATTGCGTCGTGCCCC------CCTCGCCCGTGTCCCGAA-AGGGTCGCGGGCCTT-CGGGGTGGGGGCGGAAGTTGGCTTCCCGTGCAGCGTTTGCGGCTAGCCTGAAACAACGGTTCCCTCGGCGCGGACGTCGCGAC-AAGTGGTGGTCCGTCGAGATTGTGCGCGAGTTGGCGGCAAGCTGCGTCGAGGAGAGCATT--TGGACCCT----GTGCGAG-ACGAGTCCCTT-CGGCGAGGGGCA---------------------------------------------------------------------------------------------------------------------------------------AGGGGCAA
fusc_bois_3     TCAAATCCTCGTACC----GAATGACCTGCGAACACGTTCCGAAAATGAC-AAGCGCTGTTGCGCCCTCGGTCGGT------GCGGGTCGGCGAC-----------TTGTTGCCGGACGCGTCGAGCATCGAAAACAAAATCCGGCGCGGGAAGC-GCCAAGGAC--TAGCG-AAATAGA-------GGATGGC---CTTCCCGCG--GCATCCTGGCATGCCGC-GGGGATT--AAAGGG---TCTCCAAATGAAAATGTTGT---ACGCAGTACGACTCTCGGCAACGGATATCTAGGCTCTCGCATCGATGAAGAACGTAGCAAACTGCGATAGTTGGTGTGAATTGCAGAATCCCGTGAACCATGGAGTCTTTGAACGCAAGTTGCGCCCGAAGCCATTAGGCCGAGGGCACGTCTGCCTGGGCGT--CACGCATTGCGTCGTGCCCC------CCTCGCCCGTGTCCCGAA-AGGGTCGCGGGCCTT-CGGGGTGGGGGCGGAAGTTGGCTTCCCGTGCAGCGTTTGCGGCTAGCCTGAAACAACGGTTCCCTCGGCGCGGACGTCGCGAC-AAGTGGTGGTCCGTCGAGATTGTGCGCGAGTTGGCGGCAAGCTGCGTCGAGGAGAGCATT--TGGACCCT----GTGCGAG-ACGAGTCCCTT-CGGCGAGGGGCA---------------------------------------------------------------------------------------------------------------------------------------AGGGGCAA
fusc_bois_2     TCAAATCCTCGTACC----GAATGACCTGCGAACACGTTCCGAAAATGAC-AAGCGCTGTTGCGCCCTCGGTCGGT------GCGGGTCGGCGAC-----------TTGTTGCCGGACGCGTCGAGCATCGAAAACAAAATCCGGCGCGGGAAGC-GCCAAGGAC--TAGCG-AAATAGA-------GGATGGC---CTTCCCGCG--GCATCCTGGCATGCCGC-GGGGATT--AAAGGG---TCTCCAAATGAAAATGTTGT---ACGCAGTACGACTCTCGGCAACGGATATCTAGGCTCTCGCATCGATGAAGAACGTAGCAAACTGCGATAGTTGGTGTGAATTGCAGAATCCCGTGAACCATGGAGTCTTTGAACGCAAGTTGCGCCCGAAGCCATTAGGCCGAGGGCACGTCTGCCTGGGCGT--CACGCATTGCGTCGTGCCCC------CCTCGCCCGTGTCCCGAA-AGGGTCGCGGGCCTT-CGGGGTGGGGGCGGAAGTTGGCTTCCCGTGCAGCGTTTGCGGCTAGCCTGAAACAACGGTTCCCTCGGCGCGGACGTCGCGAC-AAGTGGTGGTCCGTCGAGATTGTGCGCGAGTTGGCGGCAAGCTGCGTCGAGGAGAGCATT--TGGACCCT----GTGCGAG-ACGAGTCCCTT-CGGCGAGGGGCA---------------------------------------------------------------------------------------------------------------------------------------AGGGGCAA
funebre         TCAAATCCTCGTACC----GAATGACCTGCGAACACGTTCCGAAAATCAC-AAGCGCTGTTGCGCCCTTGGTCGGT------GCGGGTCGGTGAC-----------TTGTTGCCGGACGCGTCGAGCATCGAAAACAAAATCCGGCGCGGGAAGC-GCCAAGGAC--TAGCG-AAATAGA-------GGATGGC---CTTCCCGCG--GCGTCCTGGCATGCCGC-GGGGATT--AAAGGG---TCTCCAAATGAAAATGTCGT---ACACAGTACGACTCTCGGCAACGGATATCTAGGCTCTCGCATCGATGAAGAACGTAGCAAACTGCGATAGTTGGTGTGAATTGCAGAATCCCGTGAACCATGGAGTCTTTGAACGCAAGTTGCGCCCGAAGCCATTAGGCCGAGGGCACGTCTGCCTGGGCGT--CACGCATTGCGTCGTGCCCC------CCTCACCCGTGTCCCGAA-AGGGTCGCGGGCCTG-AGGGGCGGGGGCGGAAGTTGGCTTCCCGTGCGGCGTTTGCGGCTAGCCTGAAACAACGGTTCCCTCGGCGCGGACGTCGCGAC-AAGTGGTGGTCCGTCGAGATTGTACGCGAGTTGCCGGCAAGCTGCGTCGAGGAGAGCATT--TGGACCCT----GTGCGAG-ACGAGTCCCTT-CGGCGAGGGGCA---------------------------------------------------------------------------------------------------------------------------------------AGGGGCAA
funebre2        TCAAATCCTCGTACC----GAATGACCTGCGAACACGTTCCGAAAATCAC-AAGCGCTGTTGCGCCCTTGGTCGGT------GCGGGTCGGTGAC-----------TTGTTGCCGGACGCGTCGAGCATCGAAAACAAAATCCGGCGCGGGAAGC-GCCAAGGAC--TAGCG-AAATAGA-------GGATGGC---CTTCCCGCG--GCGTCCTGGCATGCCGC-GGGGATT--AAAGGG---TCTCCAAATGAAAATGTCGT---ACACAGTACGACTCTCGGCAACGGATATCTAGGCTCTCGCATCGATGAAGAACGTAGCAAACTGCGATAGTTGGTGTGAATTGCAGAATCCCGTGAACCATGGAGTCTTTGAACGCAAGTTGCGCCCGAAGCCATTAGGCCGAGGGCACGTCTGCCTGGGCGT--CACGCATTGCGTCGTGCCCC------CCTCACCCGTGTCCCGAA-AGGGTCGCGGGCCTT-AGGGGCGGGGGCGGAAGTTGGCTTCCCGTGCGGCGTTTGCGGCTAGCCTGAAACAACGGTTCCCTCGGCGCGGACGTCGCGAC-AAGTGGTGGTCCGTCGAGATTGTACGCGAGTTGCCGGCAAGCTGCGTCGAGGAGAGCATT--TGGACCCT----GTGCGAG-ACGAGTCCCTT-CGGCGAGGGGCA---------------------------------------------------------------------------------------------------------------------------------------AGGGGCAA
Cynanchum       CCAAATCCTTGCACCAAATGAATGACCTGCGAACGCGTTCCGAAAACAAT-AAGCGTTGTTGCGCCCTTGCTCGGT--------CGGTCGGTCGCATAATTATTTGTTGTAGCCGGACGCGTCGAGCATGGAAAACTTAATCCGGCGCGGGAAGC-GCCAAGGAC--TAACA-AAATGGA-------GGATGGC---CTTCCCGCGGTGTGTCCTG----TCCGC-GGGGATT--GAAGTG---TCTCCAAAAGAAAAATCAATC--TAATAAGATGACTCTCGGCAACGGATATCTAGGCTCTCGCATCGATGAAGAACGTAGCAAACTGCGATAGTTGGTGTGAATTGCAGAATCCCGTGAACCATGGAGTCTTTGAACGCAAGTTGCGCCCGAAGCCATTAGGCCGAGGGCACGTCTGCCTGGGCGT--TACGCATTTCGTCGTCCCCCCTCCCTCCTCACCCATGGCCCGAA-AGGGCCGCGGGCCTT--ATCGTGGGGGCGGAAGTTGGCTTCCCGTGCAGTGTTTGCGGCTAGCCTGAAAC-ACGGTTCCCTCGCCGCGGACGTCGCGAC-AAGTGGTGGT-CGTCGAGATTGTACGCGAGTTGCCGGCAATCTGCGTCGAGGAGAGCCTT--TGGATCCTGTTCGTGCGAG-ATGAGTCCTT--CACCGAGGGGCAATTCCAACGATTGCGACCCCAGGTCAGGCGGGGCTACCGTCGA----------------------------GGAGAGCCTTTGGATCCTGTTCGTGCGAGATGAGTCCTTCACCG--------------------AGGGGCAA
atratum         TCAAATCCTCGTACC----GAATGACCTGCGAACACGTTCCGAAAATCAC-AAGCGCTGTTGCGCCCTTGCTCGGT------GTGGGTCGGCGAC-----------TTGTTGCCGGACGCGTCGAGCATCGAAAACAAAATCCGGCGCGGGAAGC-GCCAAGGAC--TGGCG-AAATAGA-------GGACGGC---CTTCCCGCG--GCATCCTG----GCCGC-GGGGATTAAAAAGGG---TCTCCAAATGAAAATGTTGTATAATAGAGTACGACTCTCGGCAACGGATATCTAGGCTCTCGCATCGATGAAGAACGTAGCAAACTGCGATAGTTGGTGTGAATTGCAGAATCCCGTGAACCATGGAGTCTTTGAACGCAAGTTGCGCCCGAAGCCATTAGGCCGAGGGCACGTCTGCCTGGGCGTCACACGCATTGCGTCGTCCCCC------CCTCACCCGTGTCCCGAA-AGGGTCGCGGGCCTT-AGCGTGGGGGGCGGAAGTTGGCTTCCCGTGCAGCGTTTGCGGCTAGCCTGAAACAACGGTTCCCTCGGCGCGGACGTCGCGAC-AAGTGGTGGT-CGTCGAGATTGTACGCGAGTTGCCGGCAAGCTGCGTCGAGGAGAGCATT--TGGACCCC----GTGCGAG-ACGAGTCCCTT-CAGCGAGGGGCAATCGCAACGATTGCGACCCCAG-TCAGGCCGAGTCCCTTCAGCG-------------------------------------------------------------------------------------------AGGGGCAA
assadii         TCGAATCCTTGTACC----GAATGACCTGCGAACACGTTCCGAAAATCAC-AAGCGCTGTTGCGCCCTTGGTCGGT------GCGGGTCGGCGAC-----------TTGTTGCCGGACGCGTCGAGCATCGAAAACAAAATCCGGCGCGGGAAGCGGCCAAGGAC--TAGCG-AAATAGA-------GGATGGC---CTTCCCGCG--GCATCCTGGCATGCCGC-GGGGATT-AAAAGGG---TCTCCAAATGAAAATGTTGT---ACACAGTACGACTCTCGGCAACGGATATCTAGGCTCTCGCATCGATGAAGAACGTAGCAAACTGCGATAGTTGGTGTGAATTGCAGAATCCCGTGAACCATGGAGTCTTTGAACGCAAGTTGCGCCCGAAGCCATTAGGCCGAGGGCACGTCTGCCTGGGCGT--CACGCATTGCGTCGTGCCCC------CCTCACCCGCGTCCCGAA-AGGGTCGCGGGCCTT-AGGGGTGGGGGCGGAAGTTGGCTTCCCGTGCAGCGTTTGCGGCTAGCCTGAAACAACGGTTCCCTCGGCGCGGACGTCGCGAC-AAGTGGTGGTCCGTCGAGATTGTACGCGAGTTGCCGGCAAGCTGCGTCGAGGAGAGCATT--TGGACCCT----GTGCGAG-ACGAGTCCCTT-CGGCGAGGGGCAAG-------------------------------------------------------------------------------------------------------------------------------------AGGGGCAA
arnottianum     TCAAATCCTTGTACC----GAATGACCTGCGAACACGTTCCGAAAATCAC-AA----------GCCCTTGCTCGGT------GCGGGTCGGTGAC-----------TTGTTGCCGGACGCGTCGAGCATCGAAAACAAAATCCGGCGCGGGAAGC-GCCAAGGAC--TAGCG-AAATAGA-------GGATGGC---CTTCCCGCG--GCATCCTGGCGTGCCGC-GGGGATT-AAAAGGG---TCTCCAAATGAAAATGTTGT---ACACAGTACGACTCTCGGCAACGGATATCTAGGCTCTCGCATCGATGAAGAACGTAGCAAACTGCGATAGTTGGTGTGAATTGCAGAATCCCGCGAACCATGGAGTCTTTGAACGCAAGTTGCGCCCGAAGCCATTAGGCCGAGGGCACGTCTGGCTGGGCGT--CACGCATTGCGTCGTCCCCC------CCTCACCCGTGTCCCGAA-AGGGTCGCGGGCCTTAAGGGGAGGGGGCGGAAGTTGGCTTCCCGTGCGGCGTTTGCGGCTAGCCTGAAACGACGGTTCCCTCGGCGCGGACGTCGCGACAAAGTGGTGGTCCGTCGAGATTGTACGCGAGTTGCCGGCAAGCTGCGTCGAGGAGAGCATT--TGGACCCT----GTGCGAG-ACGAGTCCCTT-CGGCGAGGGGCAA----------------------------------------------------------------------------------------------------------------------------------------------
;


END;
